# Supplementary material for: Systematic benchmarking of computational methods to identify spatially variable genes
Source: Genome Biol. 2025 Sep 18;26:285. doi: 10.1186/s13059-025-03731-2 (PMC12445034; doi:10.1186/s13059-025-03731-2)
Supplement: Supplementary file 2 — Additional file 2: Supplementary tables: Table S1 Kendall correlation of each method across all simulated datasets. Table S2: auPRC of each method across all simulated datasets. Table S3: Memory and running time for each method across different numbers of spots. Table S4: Evaluation results of spatial domain detection task. Table S5: Evaluation results of spatial ATAC-seq [file 13059_2025_3731_MOESM2_ESM.xlsx]

## Sheet: Table S1
Table S1: Kendall correlation of each method across all simulated datasets
	01_10x_Visium_mouse_brain	02_10x_Visium_Human_Heart_MI	03_10x_Visium_Human_Colorectal_Cancer	04_10x_Visium_Human_Heart	05_10x_Visium_Mouse_Embryo	06_10x_Visium_Mouse_Olfactory_Bulb	07_10x_Visium_Human_Breast_Cancer	08_10x_Visium_Human_Lymph_Node	09_10x_Visium_Human_Prostate	10_10x_Visium_Human_Prostate_Cancer	11_10x_Visium_Human_Cerebellum	12_10x_Visium_Mouse_Kidney	13_10x_Visium_Human_Lung_Cancer	14_10x_Visium_Human_Brain_Cancer	15_10x_Visium_Human_Kidney	16_10x_Visium_Human_Intestine_Cancer	17_10x_Visium_Human_Skin_Melanoma	18_10x_Visium_Human_Cervical_Cancer	19_10x_Visium_Human_Breast_Cancer	20_10x_Visium_Human_Heart_MI	32_10x_Xenium_Human_Colon_Cancer	33_10x_Xenium_Mouse_Brain	26_DBiT_seq_E10_brain	27_DBiT_seq_E10_eye	28_DBiT_seq_E10_whole	29_DBiT_seq_E11_lower_body	30_DBiT_seq_E11_FL_1L	31_DBiT_seq_E11_FL_2L	34_MERFISH_Human_cortex	35_MERFISH_Human_cortex	36_MERFISH_Human_cortex	37_MERFISH_Human_cortex	38_MERFISH_Mouse_cortex	39_seqFISH_Mouse_Organogenesis	21_slide_seqv2_Mouse_Olfactory_Bulb	22_slide_seqv2_Mouse_Cortex	23_slide_seqv2_Mouse_Cerebellum	24_slide_seqv2_Mouse_Hippocampus	25_slide_seqv2_Mouse_SomatosensoryCortex	40_slide_tag_mouse_embryo	41_slide_tag_human_cortex	42_slide_tag_human_skin_melanoma	43_slide_tag_human_tonsil	49_STARmap_Wang2018_2D_zstep10_0	50_STARmap_Wang2018_2D_zstep15_0	44_stereo_seq_Drosophila_embryo_E7	45_stereo_seq_Drosophila_embryo_E9.1	46_stereo_seq_Drosophila_embryo_E6.3	47_stereo_seq_Drosophila_embryo_E10.5
SPARK-X	0.890223	0.935316	0.909577	0.780419	0.970941	0.950938	0.968432	0.951285	0.848943	0.903507	0.820054	0.922792	0.90993	0.928461	0.948304	0.896436	0.979677	0.950547	0.919347	0.976319	0.963307	0.939091	0.779589	0.846941	0.852396	0.871707	0.847017	0.848189	0.805983	0.773157	0.918608	0.864023	0.895487	0.911936	0.924164	0.923003	0.881156	0.931184	0.938013	0.869224	0.87908	0.704236	0.85286	0.941338	0.960803	0.770441	0.796925	0.7766	0.779218
SpatialDE2	0.899429	0.775429	0.932762	0.849905	0.918857	0.590667	0.730476	0.879429	0.854667	0.905524	0.458857	0.894476	0.89181	0.949524	0.862857	0.898286	0.743429	0.920571	0.849333	0.922857	0.952381	0.949143	0.767048	0.840381	0.874476	0.89181	0.796	0.807429	0.799238	0.742857	0.805143	0.817524	0.912	0.985905	0.869524	0.660952	0.895238	0.869524	0.746667	0.849905	0.779238	0.659619	0.357714	0.794667	0.744762	0.713714	0.669333	0.758095	0.733143
nnSVG	0.953333	0.863048	0.986476	0.535048	0.996	0.744571	0.638667	0.848571	0.89981	0.852	0.549333	0.747619	0.756	0.941143	0.594286	0.882476	0.896571	0.833524	0.732381	0.243238	0.946857	0.989143	0.745905	0.759048	0.830095	0.907429	0.754286	0.812381	0.63581	0.651238	0.867048	0.797333	NA	0.992381	0.909524	0.884762	0.977143	0.965714	0.949524	0.931619	0.658667	0.280571	0.872762	0.905143	0.899048	0.74419	0.749333	0.740381	0.749905
Moran's I	0.947048	0.860762	0.975429	0.503619	0.986095	0.746095	0.633714	0.834857	0.878095	0.844381	0.546857	0.753524	0.741524	0.94019	0.564762	0.877524	0.891429	0.824952	0.720571	0.209333	0.94381	0.988381	0.681333	0.734667	0.833905	0.891619	0.727048	0.771048	0.567238	0.59581	0.815429	0.730286	0.961905	0.988952	0.908571	0.850476	0.945714	0.954286	0.946667	0.910476	0.585143	0.196	0.844952	0.89181	0.888	0.709143	0.700952	0.69181	0.695619
Spanve	0.90019	0.956381	0.945143	0.746095	0.867238	0.87981	0.944	0.91219	0.834476	0.909143	0.946857	0.820952	0.948381	0.994095	0.984	0.904571	0.969524	0.940571	0.928952	0.998476	0.995238	0.976	0.637714	0.77581	0.701333	0.855619	0.800952	0.771619	0.422095	0.361143	0.727238	0.60419	0.887619	0.971048	0.837143	0.902857	0.865714	0.907619	0.92381	0.859619	0.510286	0.174476	0.889333	-0.353905	-0.133333	0.668381	0.700381	0.68	0.681905
SpatialDE	0.85619	0.873726	0.970426	0.712933	0.929905	0.579619	0.921333	0.821284	0.748571	0.822044	0.397333	0.922095	0.917993	0.882857	0.749524	0.94019	0.930667	0.88419	0.610857	0.91581	0.96909	0.969143	0.512869	0.640762	0.762476	0.769037	0.664908	0.702095	0.374937	0.355658	0.456098	0.438191	0.7621	0.933575	0.797143	0.704799	0.906667	0.891429	0.837143	0.719696	0.273968	0.0241673	0.284666	0.757714	0.771429	0.564367	0.586038	0.537635	0.570442
SpaGFT	0.883429	0.774667	0.776381	0.375429	0.928	0.654095	0.460762	0.65619	0.769524	0.797714	0.253714	0.295048	0.649714	0.837905	0.394667	0.80819	0.867048	0.379048	0.696	0.172	0.631048	0.908381	0.769714	0.685143	0.724381	0.795238	0.638095	0.726095	0.690667	0.676381	0.869143	0.810476	0.762286	0.907429	0.760952	0.737143	0.845714	0.694286	0.84	0.861524	0.654857	0.345905	0.779429	0.8	0.672381	0.737333	0.768762	0.764381	0.731048
GPcounts	0.957543	0.794074	0.933528	0.405322	NA	0.661714	0.490269	0.818476	0.923469	0.787921	0.354476	0.69089	0.633029	0.902286	0.358333	0.828571	0.600952	0.758667	0.681827	0.0514286	0.803968	0.87331	0.769754	0.700952	0.708388	0.87947	0.560354	0.738235	0.555951	0.605333	0.848126	0.749669	0.84238	NA	0.516758	NA	NA	0.936905	0.908333	0.947985	0.535032	0.175424	0.807048	0.841905	0.843429	0.397669	0.452316	0.551515	0.458398
SOMDE	0.705204	0.683238	0.842026	0.421718	0.555619	0.355524	0.716942	0.827277	0.685309	0.648421	0.37125	0.425369	0.744762	0.907429	0.396711	0.674726	0.640856	0.696463	0.412251	0.372381	0.655429	0.810991	0.453596	0.564226	0.225717	0.582926	0.436252	0.539164	0.523527	0.391521	0.612937	0.538071	0.682337	0.880762	0.738095	NA	0.830079	0.854286	0.804762	0.699102	0.288468	0.0517553	0.288066	0.688085	0.757947	NA	NA	NA	NA
scGCO	0.651995	0.686291	0.601825	0.491412	0.6069	0.587557	0.34542	0.481996	0.586945	0.627573	0.437562	0.435147	0.624009	0.449866	0.486138	0.741694	0.588765	0.43626	0.448915	0.151492	0.618922	0.66058	0.599578	0.503178	0.630984	0.669759	0.461546	0.581336	0.142578	0.277384	0.576638	0.394825	0.685586	0.72172	0.528823	0.566662	0.655952	0.656091	0.655553	0.699757	0.370759	-0.146293	0.422105	0.706152	0.637273	0.455754	0.478159	0.422216	0.435215
SPARK	0.46622	0.3029	0.321814	0.439694	-0.247133	0.521624	-0.18257	0.502506	0.681544	0.489011	0.273688	0.407924	0.132282	0.169734	0.0795979	0.495185	-0.422382	0.0409428	0.394257	-0.024711	0.0572816	0.353459	0.782566	0.644569	0.734962	0.65218	0.557326	0.647276	0.601377	0.672336	0.775843	0.770956	0.669569	-0.0920054	0.300186	0.150122	-0.225818	-0.238245	0.237018	0.688224	0.302106	-0.250776	0.634478	0.642043	0.530803	0.756075	0.742631	0.783827	0.744004
SpaGCN	0.444807	-0.0702857	-0.137351	-0.0623742	0.4691	-0.128095	0.0335238	-0.222984	0.12905	0.125007	0.0389581	0.185102	-0.162286	-0.149513	-0.0147691	0.390978	-0.111518	-0.17292	-0.0379643	-0.0130624	-0.223712	0.500038	-0.047217	-0.0549385	NA	0.0115623	0.0175864	-0.247694	-0.150095	-0.0569186	0.303203	0.0807619	0.0326884	NA	NA	NA	NA	NA	NA	0.476488	0.0504871	-0.171996	-0.11219	-0.0908203	0.12419	0.57445	0.529681	0.226979	0.386095
Sepal	0.138666	-0.0664763	-0.291355	-0.0755659	0.509803	0.0765323	-0.124908	-0.50543	0.228442	0.133949	0.0450067	0.193532	-0.100705	-0.576649	0.1262	-0.162562	0.013621	-0.00819881	0.0875258	-0.0147717	0.277322	0.202216	0.131619	0.268612	0.383643	0.472998	0.261506	0.11415	0.0398605	0.0829343	0.0406619	-0.0092384	0.362375	0.440404	-0.0399162	0.460371	-0.140673	0.28743	0.0260592	0.0765384	0.0957032	-0.0776609	0.342915	-0.607989	-0.634203	NA	NA	NA	NA
BOOST-GP	0.0313767	0.00756454	0.0397239	0.0124646	0.014473	0.0208969	0.023121	0.012837	0.0346218	-0.00603838	0.0533048	0.030302	-0.0115485	0.0362826	-0.0438274	0.0352309	0.0180312	0.0816476	0.0227305	0.0537969	NA	-0.0144641	0.277746	-0.0578703	-0.0389026	-0.0946476	-0.0247436	0.00703175	-0.092582	NA	0	0	NA	NA	0	0	NA	NA	0	0	0	NA	NA	NA	NA	-0.308607	-0.102869	0	0.231455
[truncated: 1 more columns]

## Sheet: Table S2
Table S2: auPRC of each method across all simulated datasets
	01_10x_Visium_mouse_brain	02_10x_Visium_Human_Heart_MI	03_10x_Visium_Human_Colorectal_Cancer	04_10x_Visium_Human_Heart	05_10x_Visium_Mouse_Embryo	06_10x_Visium_Mouse_Olfactory_Bulb	07_10x_Visium_Human_Breast_Cancer	08_10x_Visium_Human_Lymph_Node	09_10x_Visium_Human_Prostate	10_10x_Visium_Human_Prostate_Cancer	11_10x_Visium_Human_Cerebellum	12_10x_Visium_Mouse_Kidney	13_10x_Visium_Human_Lung_Cancer	14_10x_Visium_Human_Brain_Cancer	15_10x_Visium_Human_Kidney	16_10x_Visium_Human_Intestine_Cancer	17_10x_Visium_Human_Skin_Melanoma	18_10x_Visium_Human_Cervical_Cancer	19_10x_Visium_Human_Breast_Cancer	20_10x_Visium_Human_Heart_MI	32_10x_Xenium_Human_Colon_Cancer	33_10x_Xenium_Mouse_Brain	26_DBiT_seq_E10_brain	27_DBiT_seq_E10_eye	28_DBiT_seq_E10_whole	29_DBiT_seq_E11_lower_body	30_DBiT_seq_E11_FL_1L	31_DBiT_seq_E11_FL_2L	34_MERFISH_Human_cortex	35_MERFISH_Human_cortex	36_MERFISH_Human_cortex	37_MERFISH_Human_cortex	38_MERFISH_Mouse_cortex	39_seqFISH_Mouse_Organogenesis	21_slide_seqv2_Mouse_Olfactory_Bulb	22_slide_seqv2_Mouse_Cortex	23_slide_seqv2_Mouse_Cerebellum	24_slide_seqv2_Mouse_Hippocampus	25_slide_seqv2_Mouse_SomatosensoryCortex	40_slide_tag_mouse_embryo	41_slide_tag_human_cortex	42_slide_tag_human_skin_melanoma	43_slide_tag_human_tonsil	49_STARmap_Wang2018_2D_zstep10_0	50_STARmap_Wang2018_2D_zstep15_0	44_stereo_seq_Drosophila_embryo_E7	45_stereo_seq_Drosophila_embryo_E9.1	46_stereo_seq_Drosophila_embryo_E6.3	47_stereo_seq_Drosophila_embryo_E10.5
SPARK-X	0.993368	0.996346	0.996355	0.98779	0.996762	0.993959	0.996557	0.998123	0.992973	0.994844	0.994617	0.995632	0.996635	0.99841	0.998215	0.99347	0.997758	0.998018	0.994552	0.997	0.997849	0.997585	0.988724	0.993038	0.990186	0.99235	0.993193	0.993767	0.988932	0.987893	0.993676	0.993606	0.993606	0.99704	0.997377	0.995898	0.997143	0.997779	0.998571	0.993318	0.992267	0.981892	0.993352	0.99632	0.996797	0.986822	0.988891	0.987945	0.988847
SpatialDE2	0.999237	0.981553	0.995638	0.989885	0.997688	0.974451	0.977472	0.996335	0.995609	0.994386	0.95159	0.998307	0.988687	0.996496	0.993462	0.998126	0.973379	0.99439	0.986332	0.995856	0.996496	0.999734	0.99016	0.992009	0.995215	0.995767	0.991038	0.986435	0.992004	0.992266	0.987627	0.995372	0.992654	0.998247	0.991215	0.975889	0.996386	0.997879	0.991218	0.992639	0.991344	0.983408	0.938875	0.98672	0.982328	0.988162	0.984543	0.9908	0.989352
nnSVG	0.998413	0.987091	0.996347	0.963524	0.998258	0.985589	0.973893	0.985107	0.9941	0.987752	0.967665	0.982933	0.994098	0.994711	0.95892	0.992252	0.983142	0.988607	0.978938	0.888982	0.992547	0.998873	0.989994	0.987637	0.99148	0.995642	0.983711	0.987953	0.983376	0.989599	0.99437	0.993063	NA	0.998352	0.995613	0.990525	0.997851	0.995558	0.995864	0.997773	0.979678	0.947705	0.991549	0.99422	0.99333	0.992467	0.990905	0.991553	0.993057
Moran's I	0.998105	0.987478	0.996041	0.964389	0.996935	0.984848	0.972523	0.98607	0.993325	0.988581	0.968029	0.984272	0.993633	0.994595	0.958421	0.991897	0.98377	0.988381	0.97907	0.887032	0.99187	0.998639	0.987435	0.985665	0.992378	0.995199	0.983647	0.98749	0.988604	0.990433	0.993533	0.99092	0.996546	0.998139	0.995081	0.990569	0.996348	0.994871	0.99504	0.997667	0.977789	0.945507	0.991237	0.995616	0.994014	0.991857	0.990199	0.990415	0.990495
Spanve	0.985611	0.9946	0.988413	0.980181	0.998956	0.986755	0.991981	0.989393	0.982692	0.988549	0.994295	0.973024	0.992944	0.996963	0.998188	0.9871	0.999849	0.990659	0.988918	0.9988	0.996762	0.996871	0.976319	0.977771	0.968622	0.98672	0.982492	0.980095	0.963944	0.96209	0.978871	0.97136	0.991394	0.996583	0.985283	0.993772	0.98465	0.985754	0.987378	0.989903	0.964792	0.956076	0.989007	0.940028	0.941926	0.987143	0.987135	0.986476	0.986411
SpaGFT	0.996595	0.98713	0.995276	0.942224	0.995993	0.981842	0.962766	0.980283	0.994436	0.987856	0.983438	0.946533	0.990869	0.99581	0.936081	0.993778	0.983172	0.964276	0.981325	0.898975	0.977543	0.996976	0.994847	0.986065	0.994904	0.99555	0.981261	0.988804	0.98716	0.993839	0.99569	0.997069	0.992691	0.998189	0.991775	0.983061	0.997114	0.991388	0.982526	0.998936	0.969945	0.955827	0.992223	0.988122	0.975654	0.99272	0.992317	0.993496	0.992774
SpatialDE	0.99541	0.990393	0.996268	0.988867	0.996575	0.981545	0.992085	0.982679	0.987973	0.994959	0.984984	0.995596	0.991841	0.991982	0.970568	0.996358	0.987637	0.99398	0.993976	0.997369	0.996186	0.998934	0.967529	0.976015	0.995024	0.989279	0.989929	0.977284	0.933872	0.96221	0.969181	0.936569	0.928394	0.968487	0.959567	0.979835	0.952852	0.936392	0.937563	0.949003	0.944456	0.943803	0.949849	0.98617	0.984723	0.978604	0.977495	0.968853	0.976447
SOMDE	0.965443	0.976116	0.993112	0.978851	0.971724	0.967388	0.981105	0.989641	0.975175	0.977842	0.983125	0.971968	0.982746	0.991751	0.961885	0.979673	0.989494	0.95629	0.984396	0.966527	0.985918	0.974781	0.947039	0.966525	0.953871	0.941833	0.961972	0.968826	0.980818	0.971158	0.980682	0.947485	0.972361	0.997817	0.978968	NA	0.971425	0.990259	0.990317	0.946308	0.974686	0.949753	0.966775	0.971921	0.991995	NA	NA	NA	NA
GPcounts	0.978168	0.978789	0.991889	0.949124	NA	0.980154	0.967666	0.982726	0.97347	0.976169	0.953345	0.977043	0.980749	0.991359	0.941429	0.982586	0.991132	0.983351	0.977488	0.909241	0.982805	0.985385	0.959772	0.962315	0.977307	0.96834	0.962828	0.963019	0.969492	0.973279	0.990295	0.971583	0.989468	NA	0.962602	NA	NA	0.982268	0.981123	0.974906	0.961589	0.932884	0.984787	0.989966	0.991557	0.95952	0.957107	0.958714	0.958168
scGCO	0.990468	0.978183	0.991942	0.962012	0.98868	0.984471	0.943806	0.973758	0.970822	0.97516	0.952713	0.967521	0.986993	0.983678	0.954741	0.989359	0.964933	0.969148	0.968637	0.926288	0.982111	0.991647	0.962107	0.962221	0.984536	0.983358	0.969042	0.965059	0.952543	0.956299	0.967805	0.958844	0.981687	0.983524	0.962619	0.96	0.97	0.978976	0.982619	0.98375	0.958508	0.952386	0.961625	0.986551	0.982645	0.958857	0.96	0.957048	0.957714
SPARK	0.995976	0.951366	0.960297	0.945885	0.943432	0.97193	0.952466	0.960928	0.98856	0.95968	0.937135	0.954734	0.965708	0.95229	0.959933	0.972968	0.946437	0.955854	0.949835	0.949335	0.951926	0.984919	0.990443	0.980692	0.99125	0.991846	0.960588	0.977563	0.978417	0.98558	0.99306	0.994194	0.995568	0.966006	0.964345	0.953485	0.937796	0.9445	0.949136	0.998008	0.948382	0.904607	0.971413	0.991005	0.986028	0.988794	0.988196	0.989163	0.989118
BOOST-GP	0.950748	0.952714	0.950778	0.953718	0.947695	0.952544	0.949835	0.956238	0.954225	0.948796	0.952905	0.95422	0.953981	0.950279	0.953476	0.953756	0.954006	0.955721	0.951943	0.951548	NA	0.946457	0.952429	0.950927	0.948239	0.951942	0.951768	0.951488	0.952476	NA	0.952381	0.952381	NA	NA	0.952381	0.952381	NA	NA	0.952381	0.952381	0.952381	NA	NA	NA	NA	0.952381	0.952143	0.952381	0.952476
Sepal	0.961918	0.94582	0.942935	0.954717	0.971943	0.954334	0.918562	0.944615	0.961823	0.95477	0.933703	0.954602	0.949163	0.914727	0.948302	0.948535	0.917644	0.947995	0.942418	0.894527	0.952046	0.96126	0.94981	0.960736	0.967346	0.979414	0.953035	0.954799	0.947745	0.949039	0.945813	0.946432	0.955499	0.960236	0.932694	0.971186	0.933427	0.954133	0.93473	0.950782	0.948955	0.934126	0.961003	0.923187	0.917486	NA	NA	NA	NA
SpaGCN	0.967419	0.903669	0.934147	0.929232	0.957009	0.868765	0.893781	0.945548	0.956414	0.946029	0.884981	0.947845	0.904908	0.920117	0.895352	0.957838	0.858003	0.940435	0.907744	0.876442	0.915383	0.957257	0.95553	0.921064	NA	0.943852	0.934287	0.930626	0.957776	0.938673	0.944747	0.971663	0.933247	NA	NA	NA	NA	NA	NA	0.959009	0.875939	0.938613	0.906752	0.936088	0.920241	0.978478	0.972922	0.954827	0.971117
[truncated: 1 more columns]

## Sheet: Table S3
Table S3: Memory and running time for each method across different number of spots
method	n_spots	memory peak (GB)	running time (s)
nnSVG	100	8.95037	0.0157351
nnSVG	500	9.15752	0.0158332
nnSVG	1000	9.28446	0.0168649
nnSVG	2000	9.57923	0.0233808
nnSVG	5000	10.6301	0.0386827
nnSVG	7500	11.5846	0.0453794
nnSVG	10000	14.4152	0.0613189
nnSVG	15000	14.5558	0.0775114
nnSVG	20000	16.5757	0.106144
nnSVG	40000	34.723	0.169062
Spanve	100	3.72898	0.00664394
Spanve	500	3.41135	0.00887725
Spanve	1000	0.182959	0.0100996
Spanve	2000	0.181543	0.0141731
Spanve	5000	0.196279	0.0203198
Spanve	7500	0.516445	0.0267635
Spanve	10000	0.210068	0.0290707
Spanve	15000	0.218818	0.0380623
Spanve	20000	0.244814	0.0430603
Spanve	40000	0.267285	0.0540939
SPARK-X	100	0.25626	0.0103908
SPARK-X	500	0.256123	0.00999481
SPARK-X	1000	0.254248	0.0103409
SPARK-X	2000	0.254092	0.0130184
SPARK-X	5000	0.254736	0.00641225
SPARK-X	7500	0.311719	0.00609242
SPARK-X	10000	0.279951	0.00664994
SPARK-X	15000	0.254189	0.0103862
SPARK-X	20000	0.254238	0.0116879
SPARK-X	40000	0.254238	0.0115914
SPARK	100	0.248672	0.0107136
SPARK	500	0.332588	0.0145276
SPARK	1000	0.269492	0.0135506
SPARK	2000	5.88416	0.0331964
SPARK	5000	19.6168	0.130402
SPARK	7500	39.7515	0.310241
SPARK	10000	67.758	0.62955
SPARK	15000	145.245	1.45955
SPARK	20000	265.835	3.63196
SpatialDE2	100	2.65315	0.00537828
SpatialDE2	500	0.421484	0.0112034
SpatialDE2	1000	2.6154	0.0264355
SpatialDE2	2000	1.201	0.0105756
SpatialDE2	5000	0.419453	0.0133029
SpatialDE2	7500	2.80918	0.0318262
SpatialDE2	10000	3.56316	0.00782278
SpatialDE2	15000	4.92549	0.0194003
SpatialDE2	20000	6.16577	0.0404519
SpatialDE2	40000	16.6045	0.0365017
SpatialDE	100	0.157422	0.00605294
SpatialDE	500	0.20082	0.00201278
SpatialDE	1000	0.284775	0.00257403
SpatialDE	2000	0.640518	0.00527878
SpatialDE	5000	2.45301	0.0761406
SpatialDE	7500	4.83857	0.0917553
SpatialDE	10000	9.92289	0.175614
SpatialDE	15000	23.726	1.14715
SpatialDE	20000	39.0442	2.42682
SpatialDE	40000	155.354	6.75825
SOMDE	100	0.173535	0.00261494
SOMDE	500	0.148584	0.00660239
SOMDE	1000	0.200703	0.00160747
SOMDE	2000	0.190195	0.00192092
SOMDE	5000	0.234238	0.00317247
SOMDE	7500	0.253789	0.00341017
SOMDE	10000	0.1575	0.0105193
SOMDE	15000	0.155547	0.00859611
SOMDE	20000	0.326553	0.0133075
SOMDE	40000	1.43185	0.0276684
MoranI	100	2.81974	0.00880231
MoranI	500	2.77587	0.00838475
MoranI	1000	1.78001	0.0103919
MoranI	2000	3.22416	0.00578256
MoranI	5000	1.69586	0.0177139
MoranI	7500	2.72979	0.00902139
MoranI	10000	3.37059	0.00698592
MoranI	15000	3.3483	0.0148131
MoranI	20000	1.37282	0.0101405
MoranI	40000	0.374912	0.0213463
scGCO	100	0.223965	0.001909
scGCO	500	1.96961	0.00248903
scGCO	1000	2.16682	0.00293189
scGCO	2000	2.19482	0.00348589
scGCO	5000	2.40328	0.00660019
scGCO	7500	2.6669	0.0148351
scGCO	10000	0.274111	0.0106441
scGCO	15000	0.305361	0.0132466
scGCO	20000	3.69306	0.0164483
scGCO	40000	5.15271	0.0346459
SpaGCN	100	0.51082	0.00500878
SpaGCN	500	0.462383	0.00560142
SpaGCN	1000	0.470098	0.00782769
SpaGCN	2000	0.55208	0.00818364
SpaGCN	5000	0.800859	0.0247223
SpaGCN	7500	1.4284	0.0409962
SpaGCN	10000	2.17462	0.103637
SpaGCN	15000	4.4785	0.153961
SpaGCN	20000	7.75084	0.142175
SpaGCN	40000	24.7324	0.584727
SpaGFT	100	0.229238	0.00126011
SpaGFT	500	0.164873	0.00689747
SpaGFT	1000	0.232334	0.00192181
SpaGFT	2000	0.260537	0.00178892
SpaGFT	5000	0.328887	0.00472939
SpaGFT	7500	0.320039	0.00748603
SpaGFT	10000	0.366152	0.0144771
SpaGFT	15000	0.488857	0.0367608
SpaGFT	20000	0.571709	0.0298678
SpaGFT	40000	1.26754	0.142608
GPcounts	100	3.97967	0.0952031
GPcounts	500	4.1657	0.131034
GPcounts	1000	4.18506	0.210103
GPcounts	2000	4.21745	0.209964
GPcounts	5000	4.04876	0.497045
GPcounts	7500	4.05806	0.838959
GPcounts	10000	4.08878	1.27001
GPcounts	15000	4.00877	3.31517
GPcounts	20000	4.34846	7.07157
GPcounts	40000	5.1669	40.3808
Sepal	100	1.84611	0.00926486
Sepal	500	2.08872	0.00920917
Sepal	1000	2.10849	0.00934183
Sepal	2000	2.10056	0.00923456
Sepal	5000	2.12231	0.00935575
Sepal	7500	1.27769	0.00966242
Sepal	10000	2.03521	0.0102927
Sepal	15000	1.9929	0.0104385
Sepal	20000	1.985	0.0109096
Sepal	40000	1.97789	0.011506
BOOST-GP	100	0.725967	0.0182242
BOOST-GP	500	0.727695	0.0488612
BOOST-GP	1000	0.725342	0.12871
BOOST-GP	2000	0.731602	0.452326
BOOST-GP	5000	2.45206	3.60964
BOOST-GP	7500	4.45323	10.6047
BOOST-GP	10000	7.69998	20.0213
BOOST-GP	15000	16.9528	69.0115

## Sheet: Table S4
Table S4: Evaluation results of spatial domain detection task
clustering_method	dataset	sample	svg_method	ari	ari_rank
Leiden	DLPFC	151507	nnSVG	0.379525	1
Leiden	DLPFC	151508	nnSVG	0.308553	11
Leiden	DLPFC	151509	nnSVG	0.301272	5
Leiden	DLPFC	151510	nnSVG	0.281652	10
Leiden	DLPFC	151669	nnSVG	0.0817723	1
Leiden	DLPFC	151670	nnSVG	0.176853	6
Leiden	DLPFC	151671	nnSVG	0.300335	9
Leiden	DLPFC	151672	nnSVG	0.338924	1
Leiden	DLPFC	151673	nnSVG	0.277866	9
Leiden	DLPFC	151674	nnSVG	0.287566	7
Leiden	DLPFC	151675	nnSVG	0.29617	3
Leiden	DLPFC	151676	nnSVG	0.231771	10
Leiden	DLPFC	151507	Spanve	0.358089	4
Leiden	DLPFC	151508	Spanve	0.310462	10
Leiden	DLPFC	151509	Spanve	0.368302	1
Leiden	DLPFC	151510	Spanve	0.322631	3
Leiden	DLPFC	151669	Spanve	0.0743294	2
Leiden	DLPFC	151670	Spanve	0.16006	11
Leiden	DLPFC	151671	Spanve	0.291339	10
Leiden	DLPFC	151672	Spanve	0.308718	8
Leiden	DLPFC	151673	Spanve	0.281448	7
Leiden	DLPFC	151674	Spanve	0.281776	9
Leiden	DLPFC	151675	Spanve	0.231603	13
Leiden	DLPFC	151676	Spanve	0.235565	9
Leiden	DLPFC	151507	SPARK-X	0.333041	11
Leiden	DLPFC	151508	SPARK-X	0.343803	2
Leiden	DLPFC	151509	SPARK-X	0.284264	7
Leiden	DLPFC	151510	SPARK-X	0.284885	9
Leiden	DLPFC	151669	SPARK-X	0.0621491	6
Leiden	DLPFC	151670	SPARK-X	0.15105	13
Leiden	DLPFC	151671	SPARK-X	0.281029	12
Leiden	DLPFC	151672	SPARK-X	0.258695	13
Leiden	DLPFC	151673	SPARK-X	0.272288	10
Leiden	DLPFC	151674	SPARK-X	0.266638	11
Leiden	DLPFC	151675	SPARK-X	0.299099	1
Leiden	DLPFC	151676	SPARK-X	0.224223	14
Leiden	DLPFC	151507	SPARK	0.348194	9
Leiden	DLPFC	151508	SPARK	0.328555	6
Leiden	DLPFC	151509	SPARK	0.266856	10
Leiden	DLPFC	151510	SPARK	0.321438	4
Leiden	DLPFC	151669	SPARK	0.0479223	14
Leiden	DLPFC	151670	SPARK	0.17765	5
Leiden	DLPFC	151671	SPARK	0.30882	6
Leiden	DLPFC	151672	SPARK	0.329984	5
Leiden	DLPFC	151673	SPARK	0.322988	2
Leiden	DLPFC	151674	SPARK	0.26455	12
Leiden	DLPFC	151675	SPARK	0.292277	5
Leiden	DLPFC	151676	SPARK	0.331012	1
Leiden	DLPFC	151507	SpatialDE2	0.35727	5
Leiden	DLPFC	151508	SpatialDE2	0.343705	3
Leiden	DLPFC	151509	SpatialDE2	0.266034	11
Leiden	DLPFC	151510	SpatialDE2	0.290439	8
Leiden	DLPFC	151669	SpatialDE2	0.0656901	4
Leiden	DLPFC	151670	SpatialDE2	0.210853	2
Leiden	DLPFC	151671	SpatialDE2	0.33752	2
Leiden	DLPFC	151672	SpatialDE2	0.33882	2
Leiden	DLPFC	151673	SpatialDE2	0.293343	5
Leiden	DLPFC	151674	SpatialDE2	0.294504	4
Leiden	DLPFC	151675	SpatialDE2	0.295926	4
Leiden	DLPFC	151676	SpatialDE2	0.247155	7
Leiden	DLPFC	151507	SpatialDE	0.339622	10
Leiden	DLPFC	151508	SpatialDE	0.357994	1
Leiden	DLPFC	151509	SpatialDE	0.270966	9
Leiden	DLPFC	151510	SpatialDE	0.311079	7
Leiden	DLPFC	151669	SpatialDE	0.0613696	8
Leiden	DLPFC	151670	SpatialDE	0.164083	10
Leiden	DLPFC	151671	SpatialDE	0.309185	5
Leiden	DLPFC	151672	SpatialDE	0.305663	9
Leiden	DLPFC	151673	SpatialDE	0.286179	6
Leiden	DLPFC	151674	SpatialDE	0.292259	5
Leiden	DLPFC	151675	SpatialDE	0.266418	8
Leiden	DLPFC	151676	SpatialDE	0.25245	6
Leiden	DLPFC	151507	SOMDE	0.361388	3
Leiden	DLPFC	151508	SOMDE	0.339778	4
Leiden	DLPFC	151509	SOMDE	0.291206	6
Leiden	DLPFC	151510	SOMDE	0.31516	6
Leiden	DLPFC	151669	SOMDE	0.0512091	12
Leiden	DLPFC	151670	SOMDE	0.196341	3
Leiden	DLPFC	151671	SOMDE	0.30601	8
Leiden	DLPFC	151672	SOMDE	0.318636	7
Leiden	DLPFC	151673	SOMDE	0.300408	3
Leiden	DLPFC	151674	SOMDE	0.288242	6
Leiden	DLPFC	151675	SOMDE	0.281827	6
Leiden	DLPFC	151676	SOMDE	0.270859	3
Leiden	DLPFC	151507	Moran's I	0.356864	6
Leiden	DLPFC	151508	Moran's I	0.303528	12
Leiden	DLPFC	151509	Moran's I	0.366269	2
Leiden	DLPFC	151510	Moran's I	0.270932	11
Leiden	DLPFC	151669	Moran's I	0.0573708	9
Leiden	DLPFC	151670	Moran's I	0.165628	8
Leiden	DLPFC	151671	Moran's I	0.329998	3
Leiden	DLPFC	151672	Moran's I	0.337759	3
Leiden	DLPFC	151673	Moran's I	0.271082	11
Leiden	DLPFC	151674	Moran's I	0.285985	8
Leiden	DLPFC	151675	Moran's I	0.277244	7
Leiden	DLPFC	151676	Moran's I	0.261642	4
Leiden	DLPFC	151507	scGCO	0.352284	8
Leiden	DLPFC	151508	scGCO	0.317601	8
Leiden	DLPFC	151509	scGCO	0.25958	12
Leiden	DLPFC	151510	scGCO	0.339294	1
Leiden	DLPFC	151669	scGCO	0.0512108	11
Leiden	DLPFC	151670	scGCO	0.164143	9
Leiden	DLPFC	151671	scGCO	0.28201	11
Leiden	DLPFC	151672	scGCO	0.274705	12
Leiden	DLPFC	151673	scGCO	0.240506	13
Leiden	DLPFC	151674	scGCO	0.254247	13
Leiden	DLPFC	151675	scGCO	0.250476	11
Leiden	DLPFC	151676	scGCO	0.245455	8
Leiden	DLPFC	151507	SpaGCN	0.372608	2
Leiden	DLPFC	151508	SpaGCN	0.329798	5
Leiden	DLPFC	151509	SpaGCN	0.278064	8
Leiden	DLPFC	151510	SpaGCN	0.320225	5
Leiden	DLPFC	151669	SpaGCN	0.0403079	15
Leiden	DLPFC	151670	SpaGCN	0.154707	12
Leiden	DLPFC	151671	SpaGCN	0.370441	1
Leiden	DLPFC	151672	SpaGCN	0.324096	6
Leiden	DLPFC	151673	SpaGCN	0.328122	1
Leiden	DLPFC	151674	SpaGCN	0.322099	2
Leiden	DLPFC	151675	SpaGCN	0.257984	9
Leiden	DLPFC	151676	SpaGCN	0.322367	2
Leiden	DLPFC	151507	SpaGFT	0.32689	13
Leiden	DLPFC	151508	SpaGFT	0.320098	7
Leiden	DLPFC	151509	SpaGFT	0.255094	13
Leiden	DLPFC	151510	SpaGFT	0.222473	13
Leiden	DLPFC	151669	SpaGFT	0.0682985	3
Leiden	DLPFC	151670	SpaGFT	0.191197	4
Leiden	DLPFC	151671	SpaGFT	0.30606	7
Leiden	DLPFC	151672	SpaGFT	0.330038	4
Leiden	DLPFC	151673	SpaGFT	0.280413	8
Leiden	DLPFC	151674	SpaGFT	0.32284	1
Leiden	DLPFC	151675	SpaGFT	0.251565	10
Leiden	DLPFC	151676	SpaGFT	0.257251	5
Leiden	DLPFC	151507	Sepal	0.0676394	15
Leiden	DLPFC	151508	Sepal	0.0595664	15
Leiden	DLPFC	151509	Sepal	0.0631704	15
Leiden	DLPFC	151510	Sepal	0.0533503	15
Leiden	DLPFC	151669	Sepal	0.0565387	10
Leiden	DLPFC	151670	Sepal	0.11086	15
Leiden	DLPFC	151671	Sepal	0.0868837	15
Leiden	DLPFC	151672	Sepal	0.0811147	15
Leiden	DLPFC	151673	Sepal	0.154758	15
Leiden	DLPFC	151674	Sepal	0.175783	15
Leiden	DLPFC	151675	Sepal	0.196364	15
Leiden	DLPFC	151676	Sepal	0.156646	15
Leiden	DLPFC	151507	HVG	0.329162	12
Leiden	DLPFC	151508	HVG	0.317264	9
Leiden	DLPFC	151509	HVG	0.225915	14
Leiden	DLPFC	151510	HVG	0.324467	2
Leiden	DLPFC	151669	HVG	0.0617318	7
Leiden	DLPFC	151670	HVG	0.216055	1
Leiden	DLPFC	151671	HVG	0.316081	4
Leiden	DLPFC	151672	HVG	0.293526	10
Leiden	DLPFC	151673	HVG	0.296862	4
Leiden	DLPFC	151674	HVG	0.314881	3
Leiden	DLPFC	151675	HVG	0.298453	2
Leiden	DLPFC	151676	HVG	0.231322	11
Leiden	DLPFC	151507	BOOST-GP	0.279985	14
Leiden	DLPFC	151508	BOOST-GP	0.24438	14
Leiden	DLPFC	151509	BOOST-GP	0.304871	4
Leiden	DLPFC	151510	BOOST-GP	0.206074	14
Leiden	DLPFC	151669	BOOST-GP	0.0508396	13
Leiden	DLPFC	151670	BOOST-GP	0.141508	14
Leiden	DLPFC	151671	BOOST-GP	0.269541	14
Leiden	DLPFC	151672	BOOST-GP	0.21806	14
Leiden	DLPFC	151673	BOOST-GP	0.222721	14
Leiden	DLPFC	151674	BOOST-GP	0.269377	10
Leiden	DLPFC	151675	BOOST-GP	0.230494	14
Leiden	DLPFC	151676	BOOST-GP	0.22789	12
Leiden	DLPFC	151507	GPcounts	0.353653	7
Leiden	DLPFC	151508	GPcounts	0.299661	13
Leiden	DLPFC	151509	GPcounts	0.346218	3
Leiden	DLPFC	151510	GPcounts	0.269402	12
Leiden	DLPFC	151669	GPcounts	0.0639103	5
Leiden	DLPFC	151670	GPcounts	0.16784	7
Leiden	DLPFC	151671	GPcounts	0.278994	13
Leiden	DLPFC	151672	GPcounts	0.283766	11
Leiden	DLPFC	151673	GPcounts	0.260629	12
Leiden	DLPFC	151674	GPcounts	0.248706	14
Leiden	DLPFC	151675	GPcounts	0.238999	12
Leiden	DLPFC	151676	GPcounts	0.226455	13
BayesSpace	DLPFC	151507	nnSVG	0.453826	6
BayesSpace	DLPFC	151508	nnSVG	0.412483	3
BayesSpace	DLPFC	151509	nnSVG	0.390739	8
BayesSpace	DLPFC	151510	nnSVG	0.368612	2
BayesSpace	DLPFC	151669	nnSVG	0.320666	4
BayesSpace	DLPFC	151670	nnSVG	0.299024	3
BayesSpace	DLPFC	151671	nnSVG	0.495166	1
BayesSpace	DLPFC	151672	nnSVG	0.517882	3
BayesSpace	DLPFC	151673	nnSVG	0.493706	5
BayesSpace	DLPFC	151674	nnSVG	0.387552	10
BayesSpace	DLPFC	151675	nnSVG	0.529033	1
BayesSpace	DLPFC	151676	nnSVG	0.438919	7
BayesSpace	DLPFC	151507	Spanve	0.41439	13
BayesSpace	DLPFC	151508	Spanve	0.40564	7
BayesSpace	DLPFC	151509	Spanve	0.392537	6
BayesSpace	DLPFC	151510	Spanve	0.356454	7
BayesSpace	DLPFC	151669	Spanve	0.316944	6
BayesSpace	DLPFC	151670	Spanve	0.287877	7
BayesSpace	DLPFC	151671	Spanve	0.477831	7
BayesSpace	DLPFC	151672	Spanve	0.516785	5
BayesSpace	DLPFC	151673	Spanve	0.479054	10
BayesSpace	DLPFC	151674	Spanve	0.386961	11
BayesSpace	DLPFC	151675	Spanve	0.473473	5
BayesSpace	DLPFC	151676	Spanve	0.438937	6
BayesSpace	DLPFC	151507	SPARK-X	0.418742	12
BayesSpace	DLPFC	151508	SPARK-X	0.383451	9
BayesSpace	DLPFC	151509	SPARK-X	0.388848	9
BayesSpace	DLPFC	151510	SPARK-X	0.345042	8
BayesSpace	DLPFC	151669	SPARK-X	0.315204	9
BayesSpace	DLPFC	151670	SPARK-X	0.279951	11
BayesSpace	DLPFC	151671	SPARK-X	0.476082	8
BayesSpace	DLPFC	151672	SPARK-X	0.501191	9
BayesSpace	DLPFC	151673	SPARK-X	0.51125	2
BayesSpace	DLPFC	151674	SPARK-X	0.373032	13
BayesSpace	DLPFC	151675	SPARK-X	0.476163	4
BayesSpace	DLPFC	151676	SPARK-X	0.397309	10
BayesSpace	DLPFC	151507	SPARK	0.479638	1
BayesSpace	DLPFC	151508	SPARK	0.413732	2
BayesSpace	DLPFC	151509	SPARK	0.422462	1
BayesSpace	DLPFC	151510	SPARK	0.365415	6
BayesSpace	DLPFC	151669	SPARK	0.325425	2
BayesSpace	DLPFC	151670	SPARK	0.301563	1
BayesSpace	DLPFC	151671	SPARK	0.487765	2
BayesSpace	DLPFC	151672	SPARK	0.521544	2
BayesSpace	DLPFC	151673	SPARK	0.487779	7
BayesSpace	DLPFC	151674	SPARK	0.391487	5
BayesSpace	DLPFC	151675	SPARK	0.480563	3
BayesSpace	DLPFC	151676	SPARK	0.447545	2
BayesSpace	DLPFC	151507	SpatialDE2	0.461392	2
BayesSpace	DLPFC	151508	SpatialDE2	0.41634	1
BayesSpace	DLPFC	151509	SpatialDE2	0.390839	7
BayesSpace	DLPFC	151510	SpatialDE2	0.366526	5
BayesSpace	DLPFC	151669	SpatialDE2	0.327609	1
BayesSpace	DLPFC	151670	SpatialDE2	0.295828	4
BayesSpace	DLPFC	151671	SpatialDE2	0.484813	4
BayesSpace	DLPFC	151672	SpatialDE2	0.517119	4
BayesSpace	DLPFC	151673	SpatialDE2	0.527745	1
BayesSpace	DLPFC	151674	SpatialDE2	0.39311	4
BayesSpace	DLPFC	151675	SpatialDE2	0.406316	9
BayesSpace	DLPFC	151676	SpatialDE2	0.444434	3
BayesSpace	DLPFC	151507	SpatialDE	0.458658	4
BayesSpace	DLPFC	151508	SpatialDE	0.411912	4
BayesSpace	DLPFC	151509	SpatialDE	0.393487	5
BayesSpace	DLPFC	151510	SpatialDE	0.368417	3
BayesSpace	DLPFC	151669	SpatialDE	0.323051	3
BayesSpace	DLPFC	151670	SpatialDE	0.290847	6
BayesSpace	DLPFC	151671	SpatialDE	0.484518	5
BayesSpace	DLPFC	151672	SpatialDE	0.515549	6
BayesSpace	DLPFC	151673	SpatialDE	0.491057	6
BayesSpace	DLPFC	151674	SpatialDE	0.389438	8
BayesSpace	DLPFC	151675	SpatialDE	0.470485	6
BayesSpace	DLPFC	151676	SpatialDE	0.439141	5
BayesSpace	DLPFC	151507	SOMDE	0.453124	7
BayesSpace	DLPFC	151508	SOMDE	0.367267	10
BayesSpace	DLPFC	151509	SOMDE	0.411109	2
BayesSpace	DLPFC	151510	SOMDE	0.33107	10
BayesSpace	DLPFC	151669	SOMDE	0.267526	12
BayesSpace	DLPFC	151670	SOMDE	0.275064	12
BayesSpace	DLPFC	151671	SOMDE	0.470757	9
BayesSpace	DLPFC	151672	SOMDE	0.500348	10
BayesSpace	DLPFC	151673	SOMDE	0.476301	11
BayesSpace	DLPFC	151674	SOMDE	0.411466	2
BayesSpace	DLPFC	151675	SOMDE	0.351658	13
BayesSpace	DLPFC	151676	SOMDE	0.321635	13
BayesSpace	DLPFC	151507	Moran's I	0.455157	5
BayesSpace	DLPFC	151508	Moran's I	0.407983	6
BayesSpace	DLPFC	151509	Moran's I	0.404391	3
BayesSpace	DLPFC	151510	Moran's I	0.377089	1
BayesSpace	DLPFC	151669	Moran's I	0.316977	5
BayesSpace	DLPFC	151670	Moran's I	0.2912	5
BayesSpace	DLPFC	151671	Moran's I	0.485856	3
BayesSpace	DLPFC	151672	Moran's I	0.674883	1
BayesSpace	DLPFC	151673	Moran's I	0.497468	4
BayesSpace	DLPFC	151674	Moran's I	0.389772	7
BayesSpace	DLPFC	151675	Moran's I	0.481167	2
BayesSpace	DLPFC	151676	Moran's I	0.483353	1
BayesSpace	DLPFC	151507	scGCO	0.445014	10
BayesSpace	DLPFC	151508	scGCO	0.308279	13
BayesSpace	DLPFC	151509	scGCO	0.369895	12
BayesSpace	DLPFC	151510	scGCO	0.323658	11
BayesSpace	DLPFC	151669	scGCO	0.295448	11
BayesSpace	DLPFC	151670	scGCO	0.270992	13
BayesSpace	DLPFC	151671	scGCO	0.443443	12
BayesSpace	DLPFC	151672	scGCO	0.480574	12
BayesSpace	DLPFC	151673	scGCO	0.256625	14
BayesSpace	DLPFC	151674	scGCO	0.406161	3
BayesSpace	DLPFC	151675	scGCO	0.358054	12
BayesSpace	DLPFC	151676	scGCO	0.334702	12
BayesSpace	DLPFC	151507	SpaGCN	0.440564	11
BayesSpace	DLPFC	151508	SpaGCN	0.339542	12
BayesSpace	DLPFC	151509	SpaGCN	0.377264	10
BayesSpace	DLPFC	151510	SpaGCN	0.331331	9
BayesSpace	DLPFC	151669	SpaGCN	-0.00308469	15
BayesSpace	DLPFC	151670	SpaGCN	0.280681	10
BayesSpace	DLPFC	151671	SpaGCN	0.419928	13
BayesSpace	DLPFC	151672	SpaGCN	0.488254	11
BayesSpace	DLPFC	151673	SpaGCN	0.486179	8
BayesSpace	DLPFC	151674	SpaGCN	0.389415	9
BayesSpace	DLPFC	151675	SpaGCN	0.383783	11
BayesSpace	DLPFC	151676	SpaGCN	0.394252	11
BayesSpace	DLPFC	151507	SpaGFT	0.460606	3
BayesSpace	DLPFC	151508	SpaGFT	0.409016	5
BayesSpace	DLPFC	151509	SpaGFT	0.394964	4
BayesSpace	DLPFC	151510	SpaGFT	0.367568	4
BayesSpace	DLPFC	151669	SpaGFT	0.31564	7
BayesSpace	DLPFC	151670	SpaGFT	0.287259	8
BayesSpace	DLPFC	151671	SpaGFT	0.482901	6
BayesSpace	DLPFC	151672	SpaGFT	0.503586	7
BayesSpace	DLPFC	151673	SpaGFT	0.483044	9
BayesSpace	DLPFC	151674	SpaGFT	0.385711	12
BayesSpace	DLPFC	151675	SpaGFT	0.386555	10
BayesSpace	DLPFC	151676	SpaGFT	0.442911	4
BayesSpace	DLPFC	151507	Sepal	0.0971636	15
BayesSpace	DLPFC	151508	Sepal	0.0392052	15
BayesSpace	DLPFC	151509	Sepal	0.0866853	15
BayesSpace	DLPFC	151510	Sepal	0.0585785	15
BayesSpace	DLPFC	151669	Sepal	0.0662336	14
BayesSpace	DLPFC	151670	Sepal	0.134184	15
BayesSpace	DLPFC	151671	Sepal	0.0787616	15
BayesSpace	DLPFC	151672	Sepal	0.110282	15
BayesSpace	DLPFC	151673	Sepal	0.171401	15
BayesSpace	DLPFC	151674	Sepal	0.17369	15
BayesSpace	DLPFC	151675	Sepal	0.13249	15
BayesSpace	DLPFC	151676	Sepal	0.139757	15
BayesSpace	DLPFC	151507	HVG	0.446568	9
BayesSpace	DLPFC	151508	HVG	0.395511	8
BayesSpace	DLPFC	151509	HVG	0.327196	13
BayesSpace	DLPFC	151510	HVG	0.317851	13
BayesSpace	DLPFC	151669	HVG	0.315449	8
BayesSpace	DLPFC	151670	HVG	0.299093	2
BayesSpace	DLPFC	151671	HVG	0.465878	10
BayesSpace	DLPFC	151672	HVG	0.501501	8
BayesSpace	DLPFC	151673	HVG	0.508951	3
BayesSpace	DLPFC	151674	HVG	0.417465	1
BayesSpace	DLPFC	151675	HVG	0.443034	8
BayesSpace	DLPFC	151676	HVG	0.406158	9
BayesSpace	DLPFC	151507	BOOST-GP	0.333711	14
BayesSpace	DLPFC	151508	BOOST-GP	0.277868	14
BayesSpace	DLPFC	151509	BOOST-GP	0.277075	14
BayesSpace	DLPFC	151510	BOOST-GP	0.296791	14
BayesSpace	DLPFC	151669	BOOST-GP	0.197479	13
BayesSpace	DLPFC	151670	BOOST-GP	0.186651	14
BayesSpace	DLPFC	151671	BOOST-GP	0.251594	14
BayesSpace	DLPFC	151672	BOOST-GP	0.264466	14
BayesSpace	DLPFC	151673	BOOST-GP	0.340704	13
BayesSpace	DLPFC	151674	BOOST-GP	0.254877	14
BayesSpace	DLPFC	151675	BOOST-GP	0.260587	14
BayesSpace	DLPFC	151676	BOOST-GP	0.276671	14
BayesSpace	DLPFC	151507	GPcounts	0.452957	8
BayesSpace	DLPFC	151508	GPcounts	0.343492	11
BayesSpace	DLPFC	151509	GPcounts	0.372939	11
BayesSpace	DLPFC	151510	GPcounts	0.319467	12
BayesSpace	DLPFC	151669	GPcounts	0.30538	10
BayesSpace	DLPFC	151670	GPcounts	0.282402	9
BayesSpace	DLPFC	151671	GPcounts	0.45035	11
BayesSpace	DLPFC	151672	GPcounts	0.478664	13
BayesSpace	DLPFC	151673	GPcounts	0.459797	12
BayesSpace	DLPFC	151674	GPcounts	0.390544	6
BayesSpace	DLPFC	151675	GPcounts	0.452826	7
BayesSpace	DLPFC	151676	GPcounts	0.408491	8
Banksy	DLPFC	151507	nnSVG	0.452877	10
Banksy	DLPFC	151508	nnSVG	0.332929	7
Banksy	DLPFC	151509	nnSVG	0.328753	4
Banksy	DLPFC	151510	nnSVG	0.336338	4
Banksy	DLPFC	151669	nnSVG	0.245055	11
Banksy	DLPFC	151670	nnSVG	0.21089	6
Banksy	DLPFC	151671	nnSVG	0.383497	8
Banksy	DLPFC	151672	nnSVG	0.406307	11
Banksy	DLPFC	151673	nnSVG	0.407006	13
Banksy	DLPFC	151674	nnSVG	0.364506	10
Banksy	DLPFC	151675	nnSVG	0.461061	9
Banksy	DLPFC	151676	nnSVG	0.385286	13
Banksy	DLPFC	151507	Spanve	0.469719	7
Banksy	DLPFC	151508	Spanve	0.332285	8
Banksy	DLPFC	151509	Spanve	0.314305	9
Banksy	DLPFC	151510	Spanve	0.321427	9
Banksy	DLPFC	151669	Spanve	0.278335	3
Banksy	DLPFC	151670	Spanve	0.219056	3
Banksy	DLPFC	151671	Spanve	0.392484	5
Banksy	DLPFC	151672	Spanve	0.380598	14
Banksy	DLPFC	151673	Spanve	0.465246	2
Banksy	DLPFC	151674	Spanve	0.345611	15
Banksy	DLPFC	151675	Spanve	0.473924	4
Banksy	DLPFC	151676	Spanve	0.416439	4
Banksy	DLPFC	151507	SPARK-X	0.451428	13
Banksy	DLPFC	151508	SPARK-X	0.323746	13
Banksy	DLPFC	151509	SPARK-X	0.337103	2
Banksy	DLPFC	151510	SPARK-X	0.352838	3
Banksy	DLPFC	151669	SPARK-X	0.271431	5
Banksy	DLPFC	151670	SPARK-X	0.212807	4
Banksy	DLPFC	151671	SPARK-X	0.398388	3
Banksy	DLPFC	151672	SPARK-X	0.397914	13
Banksy	DLPFC	151673	SPARK-X	0.433791	9
Banksy	DLPFC	151674	SPARK-X	0.392866	4
Banksy	DLPFC	151675	SPARK-X	0.505113	2
Banksy	DLPFC	151676	SPARK-X	0.390042	10
Banksy	DLPFC	151507	SPARK	0.448064	14
Banksy	DLPFC	151508	SPARK	0.33573	5
Banksy	DLPFC	151509	SPARK	0.324685	6
Banksy	DLPFC	151510	SPARK	0.327537	7
Banksy	DLPFC	151669	SPARK	0.229334	12
Banksy	DLPFC	151670	SPARK	0.193431	14
Banksy	DLPFC	151671	SPARK	0.332136	12
Banksy	DLPFC	151672	SPARK	0.419538	9
Banksy	DLPFC	151673	SPARK	0.424206	12
Banksy	DLPFC	151674	SPARK	0.36051	12
Banksy	DLPFC	151675	SPARK	0.45381	11
Banksy	DLPFC	151676	SPARK	0.38894	12
Banksy	DLPFC	151507	SpatialDE2	0.452802	11
Banksy	DLPFC	151508	SpatialDE2	0.32764	12
Banksy	DLPFC	151509	SpatialDE2	0.294907	14
Banksy	DLPFC	151510	SpatialDE2	0.294428	12
Banksy	DLPFC	151669	SpatialDE2	0.254791	7
Banksy	DLPFC	151670	SpatialDE2	0.206191	8
Banksy	DLPFC	151671	SpatialDE2	0.341375	10
Banksy	DLPFC	151672	SpatialDE2	0.418769	10
Banksy	DLPFC	151673	SpatialDE2	0.459545	3
Banksy	DLPFC	151674	SpatialDE2	0.377894	7
Banksy	DLPFC	151675	SpatialDE2	0.54	1
Banksy	DLPFC	151676	SpatialDE2	0.410001	5
Banksy	DLPFC	151507	SpatialDE	0.483288	4
Banksy	DLPFC	151508	SpatialDE	0.335243	6
Banksy	DLPFC	151509	SpatialDE	0.325301	5
Banksy	DLPFC	151510	SpatialDE	0.318142	10
Banksy	DLPFC	151669	SpatialDE	0.254361	8
Banksy	DLPFC	151670	SpatialDE	0.199083	11
Banksy	DLPFC	151671	SpatialDE	0.325486	14
Banksy	DLPFC	151672	SpatialDE	0.367977	15
Banksy	DLPFC	151673	SpatialDE	0.466624	1
Banksy	DLPFC	151674	SpatialDE	0.389242	6
Banksy	DLPFC	151675	SpatialDE	0.46381	8
Banksy	DLPFC	151676	SpatialDE	0.395758	8
Banksy	DLPFC	151507	SOMDE	0.478477	5
Banksy	DLPFC	151508	SOMDE	0.328718	11
Banksy	DLPFC	151509	SOMDE	0.312323	10
Banksy	DLPFC	151510	SOMDE	0.360994	2
Banksy	DLPFC	151669	SOMDE	0.264243	6
Banksy	DLPFC	151670	SOMDE	0.194483	13
Banksy	DLPFC	151671	SOMDE	0.329232	13
Banksy	DLPFC	151672	SOMDE	0.400255	12
Banksy	DLPFC	151673	SOMDE	0.406194	14
Banksy	DLPFC	151674	SOMDE	0.393416	3
Banksy	DLPFC	151675	SOMDE	0.40167	14
Banksy	DLPFC	151676	SOMDE	0.38969	11
Banksy	DLPFC	151507	Moran's I	0.451816	12
Banksy	DLPFC	151508	Moran's I	0.322521	14
Banksy	DLPFC	151509	Moran's I	0.281233	15
Banksy	DLPFC	151510	Moran's I	0.331994	5
Banksy	DLPFC	151669	Moran's I	0.245979	10
Banksy	DLPFC	151670	Moran's I	0.196237	12
Banksy	DLPFC	151671	Moran's I	0.392222	6
Banksy	DLPFC	151672	Moran's I	0.431329	4
Banksy	DLPFC	151673	Moran's I	0.445508	6
Banksy	DLPFC	151674	Moran's I	0.361317	11
Banksy	DLPFC	151675	Moran's I	0.441221	13
Banksy	DLPFC	151676	Moran's I	0.393004	9
Banksy	DLPFC	151507	scGCO	0.493578	2
Banksy	DLPFC	151508	scGCO	0.336932	4
Banksy	DLPFC	151509	scGCO	0.316172	8
Banksy	DLPFC	151510	scGCO	0.331658	6
Banksy	DLPFC	151669	scGCO	0.253126	9
Banksy	DLPFC	151670	scGCO	0.227255	2
Banksy	DLPFC	151671	scGCO	0.346609	9
Banksy	DLPFC	151672	scGCO	0.425019	7
Banksy	DLPFC	151673	scGCO	0.425797	11
Banksy	DLPFC	151674	scGCO	0.356212	13
Banksy	DLPFC	151675	scGCO	0.477396	3
Banksy	DLPFC	151676	scGCO	0.377083	14
Banksy	DLPFC	151507	SpaGCN	0.46578	8
Banksy	DLPFC	151508	SpaGCN	0.315049	15
Banksy	DLPFC	151509	SpaGCN	0.318961	7
Banksy	DLPFC	151510	SpaGCN	0.30791	11
Banksy	DLPFC	151669	SpaGCN	0.184192	14
Banksy	DLPFC	151670	SpaGCN	0.207311	7
Banksy	DLPFC	151671	SpaGCN	0.340027	11
Banksy	DLPFC	151672	SpaGCN	0.429332	6
Banksy	DLPFC	151673	SpaGCN	0.426476	10
Banksy	DLPFC	151674	SpaGCN	0.3547	14
Banksy	DLPFC	151675	SpaGCN	0.47201	5
Banksy	DLPFC	151676	SpaGCN	0.398772	7
Banksy	DLPFC	151507	SpaGFT	0.416942	15
Banksy	DLPFC	151508	SpaGFT	0.329032	10
Banksy	DLPFC	151509	SpaGFT	0.302119	12
Banksy	DLPFC	151510	SpaGFT	0.32494	8
Banksy	DLPFC	151669	SpaGFT	0.282996	2
Banksy	DLPFC	151670	SpaGFT	0.204164	10
Banksy	DLPFC	151671	SpaGFT	0.38629	7
Banksy	DLPFC	151672	SpaGFT	0.422558	8
Banksy	DLPFC	151673	SpaGFT	0.436572	8
Banksy	DLPFC	151674	SpaGFT	0.390906	5
Banksy	DLPFC	151675	SpaGFT	0.46598	6
Banksy	DLPFC	151676	SpaGFT	0.350392	15
Banksy	DLPFC	151507	Sepal	0.505747	1
Banksy	DLPFC	151508	Sepal	0.36233	3
Banksy	DLPFC	151509	Sepal	0.295255	13
Banksy	DLPFC	151510	Sepal	0.273115	15
Banksy	DLPFC	151669	Sepal	0.183215	15
Banksy	DLPFC	151670	Sepal	0.212271	5
Banksy	DLPFC	151671	Sepal	0.417232	1
Banksy	DLPFC	151672	Sepal	0.440269	3
Banksy	DLPFC	151673	Sepal	0.382048	15
Banksy	DLPFC	151674	Sepal	0.444019	1
Banksy	DLPFC	151675	Sepal	0.458941	10
Banksy	DLPFC	151676	Sepal	0.405335	6
Banksy	DLPFC	151507	HVG	0.454906	9
Banksy	DLPFC	151508	HVG	0.329199	9
Banksy	DLPFC	151509	HVG	0.312019	11
Banksy	DLPFC	151510	HVG	0.28768	14
Banksy	DLPFC	151669	HVG	0.273347	4
Banksy	DLPFC	151670	HVG	0.205342	9
Banksy	DLPFC	151671	HVG	0.400263	2
Banksy	DLPFC	151672	HVG	0.448094	2
Banksy	DLPFC	151673	HVG	0.442949	7
Banksy	DLPFC	151674	HVG	0.416661	2
Banksy	DLPFC	151675	HVG	0.465365	7
Banksy	DLPFC	151676	HVG	0.436218	3
Banksy	DLPFC	151507	BOOST-GP	0.485345	3
Banksy	DLPFC	151508	BOOST-GP	0.424332	2
Banksy	DLPFC	151509	BOOST-GP	0.362182	1
Banksy	DLPFC	151510	BOOST-GP	0.462056	1
Banksy	DLPFC	151669	BOOST-GP	0.308536	1
Banksy	DLPFC	151670	BOOST-GP	0.265881	1
Banksy	DLPFC	151671	BOOST-GP	0.307697	15
Banksy	DLPFC	151672	BOOST-GP	0.430511	5
Banksy	DLPFC	151673	BOOST-GP	0.448503	5
Banksy	DLPFC	151674	BOOST-GP	0.365606	9
Banksy	DLPFC	151675	BOOST-GP	0.388753	15
Banksy	DLPFC	151676	BOOST-GP	0.48786	1
Banksy	DLPFC	151507	GPcounts	0.471392	6
Banksy	DLPFC	151508	GPcounts	0.425916	1
Banksy	DLPFC	151509	GPcounts	0.330807	3
Banksy	DLPFC	151510	GPcounts	0.29125	13
Banksy	DLPFC	151669	GPcounts	0.224727	13
Banksy	DLPFC	151670	GPcounts	0.183438	15
Banksy	DLPFC	151671	GPcounts	0.394811	4
Banksy	DLPFC	151672	GPcounts	0.472407	1
Banksy	DLPFC	151673	GPcounts	0.456554	4
Banksy	DLPFC	151674	GPcounts	0.368576	8
Banksy	DLPFC	151675	GPcounts	0.445512	12
Banksy	DLPFC	151676	GPcounts	0.437409	2
Leiden	HER2	A1	nnSVG	0.0789187	4
Leiden	HER2	B1	nnSVG	0.284206	5
Leiden	HER2	C1	nnSVG	0.0420003	1
Leiden	HER2	D1	nnSVG	0.190335	2
Leiden	HER2	E1	nnSVG	0.106822	2
Leiden	HER2	F1	nnSVG	0.0623074	2
Leiden	HER2	G2	nnSVG	0.148534	4
Leiden	HER2	H1	nnSVG	0.301278	5
Leiden	HER2	A1	Spanve	0.0600386	9
Leiden	HER2	B1	Spanve	0.215765	10
Leiden	HER2	C1	Spanve	0.0146037	4
Leiden	HER2	D1	Spanve	0.166766	8
Leiden	HER2	E1	Spanve	0.0840617	6
Leiden	HER2	F1	Spanve	0.0212857	8
Leiden	HER2	G2	Spanve	0.126973	11
Leiden	HER2	H1	Spanve	0.280702	7
Leiden	HER2	A1	SPARK-X	0.0770722	5
Leiden	HER2	B1	SPARK-X	0.269161	7
Leiden	HER2	C1	SPARK-X	0.00219138	9
Leiden	HER2	D1	SPARK-X	0.163831	9
Leiden	HER2	E1	SPARK-X	0.0848218	5
Leiden	HER2	F1	SPARK-X	0.0450143	5
Leiden	HER2	G2	SPARK-X	0.142941	7
Leiden	HER2	H1	SPARK-X	0.290323	6
Leiden	HER2	A1	SPARK	0.0673601	7
Leiden	HER2	B1	SPARK	0.330066	2
Leiden	HER2	C1	SPARK	0.000502793	10
Leiden	HER2	D1	SPARK	0.177969	5
Leiden	HER2	E1	SPARK	0.0700236	9
Leiden	HER2	F1	SPARK	0.0763213	1
Leiden	HER2	G2	SPARK	0.136358	9
Leiden	HER2	H1	SPARK	0.305208	3
Leiden	HER2	A1	SpatialDE2	0.0387882	12
Leiden	HER2	B1	SpatialDE2	0.338902	1
Leiden	HER2	C1	SpatialDE2	0.00504836	7
Leiden	HER2	D1	SpatialDE2	0.183384	3
Leiden	HER2	E1	SpatialDE2	0.0776284	8
Leiden	HER2	F1	SpatialDE2	0.0339193	7
Leiden	HER2	G2	SpatialDE2	0.150789	3
Leiden	HER2	H1	SpatialDE2	0.340554	1
Leiden	HER2	A1	SpatialDE	0.125041	2
Leiden	HER2	B1	SpatialDE	0.190309	11
Leiden	HER2	C1	SpatialDE	0.0029817	8
Leiden	HER2	D1	SpatialDE	0.110955	13
Leiden	HER2	E1	SpatialDE	0.120239	1
Leiden	HER2	F1	SpatialDE	-0.00457882	15
Leiden	HER2	G2	SpatialDE	0.157085	2
Leiden	HER2	H1	SpatialDE	0.194571	11
Leiden	HER2	A1	SOMDE	0.0218214	15
Leiden	HER2	B1	SOMDE	0.130655	13
Leiden	HER2	C1	SOMDE	-0.0387532	15
Leiden	HER2	D1	SOMDE	0.163435	10
Leiden	HER2	E1	SOMDE	0.0590574	14
Leiden	HER2	F1	SOMDE	-0.00221903	14
Leiden	HER2	G2	SOMDE	0.0970895	15
Leiden	HER2	H1	SOMDE	0.178668	13
Leiden	HER2	A1	Moran's I	0.0574823	10
Leiden	HER2	B1	Moran's I	0.300629	3
Leiden	HER2	C1	Moran's I	0.00554278	6
Leiden	HER2	D1	Moran's I	0.179151	4
Leiden	HER2	E1	Moran's I	0.0627629	12
Leiden	HER2	F1	Moran's I	0.00551863	12
Leiden	HER2	G2	Moran's I	0.167498	1
Leiden	HER2	H1	Moran's I	0.318776	2
Leiden	HER2	A1	scGCO	0.0984816	3
Leiden	HER2	B1	scGCO	0.28952	4
Leiden	HER2	C1	scGCO	-0.0311699	14
Leiden	HER2	D1	scGCO	0.177162	6
Leiden	HER2	E1	scGCO	0.0669481	10
Leiden	HER2	F1	scGCO	0.0128288	11
Leiden	HER2	G2	scGCO	0.128598	10
Leiden	HER2	H1	scGCO	0.24756	9
Leiden	HER2	A1	SpaGCN	0.131027	1
Leiden	HER2	B1	SpaGCN	0.0909229	15
Leiden	HER2	C1	SpaGCN	0.018694	3
Leiden	HER2	D1	SpaGCN	0.0974538	14
Leiden	HER2	E1	SpaGCN	0.0990737	3
Leiden	HER2	F1	SpaGCN	0.0551779	4
Leiden	HER2	G2	SpaGCN	0.115484	13
Leiden	HER2	H1	SpaGCN	0.181689	12
Leiden	HER2	A1	SpaGFT	0.0710788	6
Leiden	HER2	B1	SpaGFT	0.247991	8
Leiden	HER2	C1	SpaGFT	0.0108908	5
Leiden	HER2	D1	SpaGFT	0.20602	1
Leiden	HER2	E1	SpaGFT	0.0804849	7
Leiden	HER2	F1	SpaGFT	0.0588517	3
Leiden	HER2	G2	SpaGFT	0.144093	6
Leiden	HER2	H1	SpaGFT	0.304007	4
Leiden	HER2	A1	Sepal	0.0516943	11
Leiden	HER2	B1	Sepal	0.170914	12
Leiden	HER2	C1	Sepal	0.0332705	2
Leiden	HER2	D1	Sepal	0.0842488	15
Leiden	HER2	E1	Sepal	0.0020903	15
Leiden	HER2	F1	Sepal	0.0143602	10
Leiden	HER2	G2	Sepal	0.112358	14
Leiden	HER2	H1	Sepal	0.140298	14
Leiden	HER2	A1	HVG	0.0345506	13
Leiden	HER2	B1	HVG	0.239337	9
Leiden	HER2	C1	HVG	-0.030577	13
Leiden	HER2	D1	HVG	0.154117	11
Leiden	HER2	E1	HVG	0.0665605	11
Leiden	HER2	F1	HVG	0.0203012	9
Leiden	HER2	G2	HVG	0.14734	5
Leiden	HER2	H1	HVG	0.270297	8
Leiden	HER2	A1	BOOST-GP	0.0259871	14
Leiden	HER2	B1	BOOST-GP	0.129029	14
Leiden	HER2	C1	BOOST-GP	-0.0239636	12
Leiden	HER2	D1	BOOST-GP	0.133771	12
Leiden	HER2	E1	BOOST-GP	0.0592284	13
Leiden	HER2	F1	BOOST-GP	0.00182808	13
Leiden	HER2	G2	BOOST-GP	0.115945	12
Leiden	HER2	H1	BOOST-GP	0.115121	15
Leiden	HER2	A1	GPcounts	0.0665641	8
Leiden	HER2	B1	GPcounts	0.275484	6
Leiden	HER2	C1	GPcounts	-0.0224292	11
Leiden	HER2	D1	GPcounts	0.170133	7
Leiden	HER2	E1	GPcounts	0.0976025	4
Leiden	HER2	F1	GPcounts	0.0345834	6
Leiden	HER2	G2	GPcounts	0.138985	8
Leiden	HER2	H1	GPcounts	0.212488	10
BayesSpace	HER2	A1	nnSVG	0.239379	13
BayesSpace	HER2	B1	nnSVG	0.191159	14
BayesSpace	HER2	C1	nnSVG	0.0285894	9
BayesSpace	HER2	D1	nnSVG	0.0634745	10
BayesSpace	HER2	E1	nnSVG	0.126409	5
BayesSpace	HER2	F1	nnSVG	0.27248	6
BayesSpace	HER2	G2	nnSVG	0.169455	8
BayesSpace	HER2	H1	nnSVG	0.329524	6
BayesSpace	HER2	A1	Spanve	0.243498	10
BayesSpace	HER2	B1	Spanve	0.262556	6
BayesSpace	HER2	C1	Spanve	-0.0194045	14
BayesSpace	HER2	D1	Spanve	0.0619233	11
BayesSpace	HER2	E1	Spanve	0.014413	13
BayesSpace	HER2	F1	Spanve	0.0815292	13
BayesSpace	HER2	G2	Spanve	0.250654	1
BayesSpace	HER2	H1	Spanve	0.409839	3
BayesSpace	HER2	A1	SPARK-X	0.241686	11
BayesSpace	HER2	B1	SPARK-X	0.278529	3
BayesSpace	HER2	C1	SPARK-X	-0.0633431	15
BayesSpace	HER2	D1	SPARK-X	0.180415	1
BayesSpace	HER2	E1	SPARK-X	0.127102	4
BayesSpace	HER2	F1	SPARK-X	0.25621	9
BayesSpace	HER2	G2	SPARK-X	0.165539	9
BayesSpace	HER2	H1	SPARK-X	0.326708	9
BayesSpace	HER2	A1	SPARK	0.21961	15
BayesSpace	HER2	B1	SPARK	0.194876	13
BayesSpace	HER2	C1	SPARK	0.122173	4
BayesSpace	HER2	D1	SPARK	0.0595932	12
BayesSpace	HER2	E1	SPARK	0.13767	1
BayesSpace	HER2	F1	SPARK	0.223136	10
BayesSpace	HER2	G2	SPARK	0.177997	7
BayesSpace	HER2	H1	SPARK	0.328269	8
BayesSpace	HER2	A1	SpatialDE2	0.353021	4
BayesSpace	HER2	B1	SpatialDE2	0.202023	10
BayesSpace	HER2	C1	SpatialDE2	0.0158269	10
BayesSpace	HER2	D1	SpatialDE2	-0.000503188	15
BayesSpace	HER2	E1	SpatialDE2	0.130351	2
BayesSpace	HER2	F1	SpatialDE2	0.312389	5
BayesSpace	HER2	G2	SpatialDE2	0.161295	11
BayesSpace	HER2	H1	SpatialDE2	0.315166	11
BayesSpace	HER2	A1	SpatialDE	0.338554	5
BayesSpace	HER2	B1	SpatialDE	0.25564	7
BayesSpace	HER2	C1	SpatialDE	0.167955	3
BayesSpace	HER2	D1	SpatialDE	0.0152072	14
BayesSpace	HER2	E1	SpatialDE	0.0517471	6
BayesSpace	HER2	F1	SpatialDE	0.202979	11
BayesSpace	HER2	G2	SpatialDE	0.186091	6
BayesSpace	HER2	H1	SpatialDE	0.287793	14
BayesSpace	HER2	A1	SOMDE	0.240533	12
BayesSpace	HER2	B1	SOMDE	0.199586	11
BayesSpace	HER2	C1	SOMDE	0.208634	1
BayesSpace	HER2	D1	SOMDE	0.158251	4
BayesSpace	HER2	E1	SOMDE	-0.0553197	15
BayesSpace	HER2	F1	SOMDE	0.262507	8
BayesSpace	HER2	G2	SOMDE	0.143717	13
BayesSpace	HER2	H1	SOMDE	0.301688	12
BayesSpace	HER2	A1	Moran's I	0.223584	14
BayesSpace	HER2	B1	Moran's I	0.287309	1
BayesSpace	HER2	C1	Moran's I	-0.00389781	12
BayesSpace	HER2	D1	Moran's I	0.161147	2
BayesSpace	HER2	E1	Moran's I	0.130046	3
BayesSpace	HER2	F1	Moran's I	0.263414	7
BayesSpace	HER2	G2	Moran's I	0.192396	4
BayesSpace	HER2	H1	Moran's I	0.317606	10
BayesSpace	HER2	A1	scGCO	0.332283	6
BayesSpace	HER2	B1	scGCO	0.278326	4
BayesSpace	HER2	C1	scGCO	0.0890852	7
BayesSpace	HER2	D1	scGCO	0.050719	13
BayesSpace	HER2	E1	scGCO	0.0202998	11
BayesSpace	HER2	F1	scGCO	0.0397912	15
BayesSpace	HER2	G2	scGCO	0.149193	12
BayesSpace	HER2	H1	scGCO	0.329438	7
BayesSpace	HER2	A1	SpaGCN	0.70367	1
BayesSpace	HER2	B1	SpaGCN	0.035889	15
BayesSpace	HER2	C1	SpaGCN	0.0132598	11
BayesSpace	HER2	D1	SpaGCN	0.161116	3
BayesSpace	HER2	E1	SpaGCN	0.0229594	9
BayesSpace	HER2	F1	SpaGCN	0.353368	3
BayesSpace	HER2	G2	SpaGCN	0.186486	5
BayesSpace	HER2	H1	SpaGCN	0.333755	5
BayesSpace	HER2	A1	SpaGFT	0.250368	9
BayesSpace	HER2	B1	SpaGFT	0.2069	9
BayesSpace	HER2	C1	SpaGFT	0.113523	6
BayesSpace	HER2	D1	SpaGFT	0.0856249	9
BayesSpace	HER2	E1	SpaGFT	0.0204254	10
BayesSpace	HER2	F1	SpaGFT	0.0673046	14
BayesSpace	HER2	G2	SpaGFT	0.143068	14
BayesSpace	HER2	H1	SpaGFT	0.416042	2
BayesSpace	HER2	A1	Sepal	0.401891	3
BayesSpace	HER2	B1	Sepal	0.283209	2
BayesSpace	HER2	C1	Sepal	0.185376	2
BayesSpace	HER2	D1	Sepal	0.135813	7
BayesSpace	HER2	E1	Sepal	-0.0474716	14
BayesSpace	HER2	F1	Sepal	0.46642	1
BayesSpace	HER2	G2	Sepal	0.214269	3
BayesSpace	HER2	H1	Sepal	0.274142	15
BayesSpace	HER2	A1	HVG	0.419618	2
BayesSpace	HER2	B1	HVG	0.195843	12
BayesSpace	HER2	C1	HVG	0.119477	5
BayesSpace	HER2	D1	HVG	0.156922	5
BayesSpace	HER2	E1	HVG	0.0374572	8
BayesSpace	HER2	F1	HVG	0.321543	4
BayesSpace	HER2	G2	HVG	0.137125	15
BayesSpace	HER2	H1	HVG	0.296577	13
BayesSpace	HER2	A1	BOOST-GP	0.332026	7
BayesSpace	HER2	B1	BOOST-GP	0.254189	8
BayesSpace	HER2	C1	BOOST-GP	-0.0172066	13
BayesSpace	HER2	D1	BOOST-GP	0.0900044	8
BayesSpace	HER2	E1	BOOST-GP	0.0516773	7
BayesSpace	HER2	F1	BOOST-GP	0.37182	2
BayesSpace	HER2	G2	BOOST-GP	0.162162	10
BayesSpace	HER2	H1	BOOST-GP	0.439949	1
BayesSpace	HER2	A1	GPcounts	0.287838	8
BayesSpace	HER2	B1	GPcounts	0.277602	5
BayesSpace	HER2	C1	GPcounts	0.078687	8
BayesSpace	HER2	D1	GPcounts	0.156102	6
BayesSpace	HER2	E1	GPcounts	0.0170899	12
BayesSpace	HER2	F1	GPcounts	0.161005	12
BayesSpace	HER2	G2	GPcounts	0.248042	2
BayesSpace	HER2	H1	GPcounts	0.369478	4
Banksy	HER2	A1	nnSVG	0.0663896	4
Banksy	HER2	B1	nnSVG	0.401096	8
Banksy	HER2	C1	nnSVG	0.0898604	9
Banksy	HER2	D1	nnSVG	0.2637	2
Banksy	HER2	E1	nnSVG	0.162303	10
Banksy	HER2	F1	nnSVG	0.00925406	13
Banksy	HER2	G2	nnSVG	0.217467	7
Banksy	HER2	H1	nnSVG	0.299098	10
Banksy	HER2	A1	Spanve	0.105331	1
Banksy	HER2	B1	Spanve	0.37655	10
Banksy	HER2	C1	Spanve	0.0378433	10
Banksy	HER2	D1	Spanve	0.251201	4
Banksy	HER2	E1	Spanve	0.18224	4
Banksy	HER2	F1	Spanve	0.00490754	15
Banksy	HER2	G2	Spanve	0.248172	4
Banksy	HER2	H1	Spanve	0.404732	1
Banksy	HER2	A1	SPARK-X	0.0120436	15
Banksy	HER2	B1	SPARK-X	0.367155	12
Banksy	HER2	C1	SPARK-X	-0.0520378	15
Banksy	HER2	D1	SPARK-X	0.233395	7
Banksy	HER2	E1	SPARK-X	0.183752	3
Banksy	HER2	F1	SPARK-X	0.058536	1
Banksy	HER2	G2	SPARK-X	0.261931	2
Banksy	HER2	H1	SPARK-X	0.329739	4
Banksy	HER2	A1	SPARK	0.0863273	2
Banksy	HER2	B1	SPARK	0.43368	4
Banksy	HER2	C1	SPARK	0.102395	6
Banksy	HER2	D1	SPARK	0.224957	11
Banksy	HER2	E1	SPARK	0.186968	1
Banksy	HER2	F1	SPARK	0.0345433	4
Banksy	HER2	G2	SPARK	0.238357	5
Banksy	HER2	H1	SPARK	0.315621	7
Banksy	HER2	A1	SpatialDE2	0.059127	7
Banksy	HER2	B1	SpatialDE2	0.43756	2
Banksy	HER2	C1	SpatialDE2	0.143203	2
Banksy	HER2	D1	SpatialDE2	0.237137	6
Banksy	HER2	E1	SpatialDE2	0.169152	8
Banksy	HER2	F1	SpatialDE2	0.0168078	11
Banksy	HER2	G2	SpatialDE2	0.220742	6
Banksy	HER2	H1	SpatialDE2	0.335696	3
Banksy	HER2	A1	SpatialDE	0.0605744	5
Banksy	HER2	B1	SpatialDE	0.429914	5
Banksy	HER2	C1	SpatialDE	0.10491	5
Banksy	HER2	D1	SpatialDE	0.226292	10
Banksy	HER2	E1	SpatialDE	0.121921	14
Banksy	HER2	F1	SpatialDE	0.023692	8
Banksy	HER2	G2	SpatialDE	0.209009	9
Banksy	HER2	H1	SpatialDE	0.246967	15
Banksy	HER2	A1	SOMDE	0.0681371	3
Banksy	HER2	B1	SOMDE	0.347744	13
Banksy	HER2	C1	SOMDE	0.10152	7
Banksy	HER2	D1	SOMDE	0.196508	12
Banksy	HER2	E1	SOMDE	0.140275	13
Banksy	HER2	F1	SOMDE	0.0309734	7
Banksy	HER2	G2	SOMDE	0.180386	12
Banksy	HER2	H1	SOMDE	0.297521	11
Banksy	HER2	A1	Moran's I	0.0265307	13
Banksy	HER2	B1	Moran's I	0.382865	9
Banksy	HER2	C1	Moran's I	0.0327216	11
Banksy	HER2	D1	Moran's I	0.253743	3
Banksy	HER2	E1	Moran's I	0.170264	7
Banksy	HER2	F1	Moran's I	0.0311334	6
Banksy	HER2	G2	Moran's I	0.265653	1
Banksy	HER2	H1	Moran's I	0.322912	5
Banksy	HER2	A1	scGCO	0.0409555	12
Banksy	HER2	B1	scGCO	0.425273	6
Banksy	HER2	C1	scGCO	0.14155	3
Banksy	HER2	D1	scGCO	0.244765	5
Banksy	HER2	E1	scGCO	0.176876	5
Banksy	HER2	F1	scGCO	0.00916848	14
Banksy	HER2	G2	scGCO	0.160558	13
Banksy	HER2	H1	scGCO	0.366722	2
Banksy	HER2	A1	SpaGCN	0.0482994	10
Banksy	HER2	B1	SpaGCN	0.338733	15
Banksy	HER2	C1	SpaGCN	0.0907955	8
Banksy	HER2	D1	SpaGCN	0.192213	13
Banksy	HER2	E1	SpaGCN	0.186717	2
Banksy	HER2	F1	SpaGCN	0.0319571	5
Banksy	HER2	G2	SpaGCN	0.119532	15
Banksy	HER2	H1	SpaGCN	0.315838	6
Banksy	HER2	A1	SpaGFT	0.0571881	8
Banksy	HER2	B1	SpaGFT	0.486151	1
Banksy	HER2	C1	SpaGFT	0.0307922	12
Banksy	HER2	D1	SpaGFT	0.232874	8
Banksy	HER2	E1	SpaGFT	0.160107	11
Banksy	HER2	F1	SpaGFT	0.0419613	3
Banksy	HER2	G2	SpaGFT	0.212449	8
Banksy	HER2	H1	SpaGFT	0.29994	8
Banksy	HER2	A1	Sepal	0.0593013	6
Banksy	HER2	B1	Sepal	0.367244	11
Banksy	HER2	C1	Sepal	0.118046	4
Banksy	HER2	D1	Sepal	0.116085	15
Banksy	HER2	E1	Sepal	0.0737539	15
Banksy	HER2	F1	Sepal	0.013141	12
Banksy	HER2	G2	Sepal	0.153418	14
Banksy	HER2	H1	Sepal	0.279279	13
Banksy	HER2	A1	HVG	0.0513622	9
Banksy	HER2	B1	HVG	0.346104	14
Banksy	HER2	C1	HVG	0.16433	1
Banksy	HER2	D1	HVG	0.281132	1
Banksy	HER2	E1	HVG	0.15139	12
Banksy	HER2	F1	HVG	0.0232811	9
Banksy	HER2	G2	HVG	0.200848	11
Banksy	HER2	H1	HVG	0.275631	14
Banksy	HER2	A1	BOOST-GP	0.0166363	14
Banksy	HER2	B1	BOOST-GP	0.435749	3
Banksy	HER2	C1	BOOST-GP	-0.00323923	14
Banksy	HER2	D1	BOOST-GP	0.182466	14
Banksy	HER2	E1	BOOST-GP	0.168562	9
Banksy	HER2	F1	BOOST-GP	0.0215827	10
Banksy	HER2	G2	BOOST-GP	0.20205	10
Banksy	HER2	H1	BOOST-GP	0.299291	9
Banksy	HER2	A1	GPcounts	0.0463131	11
Banksy	HER2	B1	GPcounts	0.407312	7
Banksy	HER2	C1	GPcounts	0.0291724	13
Banksy	HER2	D1	GPcounts	0.230957	9
Banksy	HER2	E1	GPcounts	0.171416	6
Banksy	HER2	F1	GPcounts	0.0471191	2
Banksy	HER2	G2	GPcounts	0.252149	3
Banksy	HER2	H1	GPcounts	0.288157	12
Leiden	OSCC	sample_1	nnSVG	0.224254	11
Leiden	OSCC	sample_2	nnSVG	0.174175	10
Leiden	OSCC	sample_3	nnSVG	0.247719	8
Leiden	OSCC	sample_4	nnSVG	0.145951	8
Leiden	OSCC	sample_5	nnSVG	0.111136	8
Leiden	OSCC	sample_6	nnSVG	0.0552732	11
Leiden	OSCC	sample_7	nnSVG	0.0819701	2
Leiden	OSCC	sample_8	nnSVG	0.0446117	14
Leiden	OSCC	sample_9	nnSVG	0.0448182	8
Leiden	OSCC	sample_10	nnSVG	0.0283881	13
Leiden	OSCC	sample_11	nnSVG	0.137913	8
Leiden	OSCC	sample_12	nnSVG	0.104821	3
Leiden	OSCC	sample_1	Spanve	0.235913	9
Leiden	OSCC	sample_2	Spanve	0.176405	8
Leiden	OSCC	sample_3	Spanve	0.266199	2
Leiden	OSCC	sample_4	Spanve	0.158382	2
Leiden	OSCC	sample_5	Spanve	0.112924	7
Leiden	OSCC	sample_6	Spanve	0.0608098	8
Leiden	OSCC	sample_7	Spanve	0.0726267	6
Leiden	OSCC	sample_8	Spanve	0.050278	13
Leiden	OSCC	sample_9	Spanve	0.0495655	4
Leiden	OSCC	sample_10	Spanve	0.0433453	3
Leiden	OSCC	sample_11	Spanve	0.150298	2
Leiden	OSCC	sample_12	Spanve	0.0914206	12
Leiden	OSCC	sample_1	SPARK-X	0.26567	2
Leiden	OSCC	sample_2	SPARK-X	0.141913	15
Leiden	OSCC	sample_3	SPARK-X	0.259711	3
Leiden	OSCC	sample_4	SPARK-X	0.127973	14
Leiden	OSCC	sample_5	SPARK-X	0.12037	3
Leiden	OSCC	sample_6	SPARK-X	0.0569627	10
Leiden	OSCC	sample_7	SPARK-X	0.0560109	12
Leiden	OSCC	sample_8	SPARK-X	0.0618249	9
Leiden	OSCC	sample_9	SPARK-X	0.0407819	9
Leiden	OSCC	sample_10	SPARK-X	0.0421848	5
Leiden	OSCC	sample_11	SPARK-X	0.141313	5
Leiden	OSCC	sample_12	SPARK-X	0.108083	2
Leiden	OSCC	sample_1	SPARK	0.220455	12
Leiden	OSCC	sample_2	SPARK	0.179752	6
Leiden	OSCC	sample_3	SPARK	0.250106	6
Leiden	OSCC	sample_4	SPARK	0.141835	10
Leiden	OSCC	sample_5	SPARK	0.103767	13
Leiden	OSCC	sample_6	SPARK	0.0569781	9
Leiden	OSCC	sample_7	SPARK	0.0485224	13
Leiden	OSCC	sample_8	SPARK	0.0696157	6
Leiden	OSCC	sample_9	SPARK	0.0321922	13
Leiden	OSCC	sample_10	SPARK	0.0281	14
Leiden	OSCC	sample_11	SPARK	0.117243	13
Leiden	OSCC	sample_12	SPARK	0.101768	5
Leiden	OSCC	sample_1	SpatialDE2	0.249336	4
Leiden	OSCC	sample_2	SpatialDE2	0.170966	11
Leiden	OSCC	sample_3	SpatialDE2	0.24275	10
Leiden	OSCC	sample_4	SpatialDE2	0.13543	12
Leiden	OSCC	sample_5	SpatialDE2	0.118928	5
Leiden	OSCC	sample_6	SpatialDE2	0.05387	12
Leiden	OSCC	sample_7	SpatialDE2	0.0762996	4
Leiden	OSCC	sample_8	SpatialDE2	0.0959399	1
Leiden	OSCC	sample_9	SpatialDE2	0.0340471	12
Leiden	OSCC	sample_10	SpatialDE2	0.0370225	10
Leiden	OSCC	sample_11	SpatialDE2	0.140688	6
Leiden	OSCC	sample_12	SpatialDE2	0.0984668	7
Leiden	OSCC	sample_1	SpatialDE	0.26296	3
Leiden	OSCC	sample_2	SpatialDE	0.20915	3
Leiden	OSCC	sample_3	SpatialDE	0.259172	4
Leiden	OSCC	sample_4	SpatialDE	0.156242	5
Leiden	OSCC	sample_5	SpatialDE	0.113852	6
Leiden	OSCC	sample_6	SpatialDE	0.0669987	1
Leiden	OSCC	sample_7	SpatialDE	0.063059	9
Leiden	OSCC	sample_8	SpatialDE	0.0631079	7
Leiden	OSCC	sample_9	SpatialDE	0.0386124	10
Leiden	OSCC	sample_10	SpatialDE	0.0457756	2
Leiden	OSCC	sample_11	SpatialDE	0.134394	10
Leiden	OSCC	sample_12	SpatialDE	0.0897473	13
Leiden	OSCC	sample_1	SOMDE	0.146969	15
Leiden	OSCC	sample_2	SOMDE	0.185767	5
Leiden	OSCC	sample_3	SOMDE	0.108046	15
Leiden	OSCC	sample_4	SOMDE	0.0942072	15
Leiden	OSCC	sample_5	SOMDE	0.0481999	15
Leiden	OSCC	sample_6	SOMDE	0.064049	3
Leiden	OSCC	sample_7	SOMDE	0.0299139	15
Leiden	OSCC	sample_8	SOMDE	0.0627755	8
Leiden	OSCC	sample_9	SOMDE	0.0652803	1
Leiden	OSCC	sample_10	SOMDE	-0.00474245	15
Leiden	OSCC	sample_11	SOMDE	0.0789634	15
Leiden	OSCC	sample_12	SOMDE	0.0938206	11
Leiden	OSCC	sample_1	Moran's I	0.270038	1
Leiden	OSCC	sample_2	Moran's I	0.176239	9
Leiden	OSCC	sample_3	Moran's I	0.244376	9
Leiden	OSCC	sample_4	Moran's I	0.160103	1
Leiden	OSCC	sample_5	Moran's I	0.107142	10
Leiden	OSCC	sample_6	Moran's I	0.0626942	5
Leiden	OSCC	sample_7	Moran's I	0.0660727	8
Leiden	OSCC	sample_8	Moran's I	0.0781644	4
Leiden	OSCC	sample_9	Moran's I	0.0254717	14
Leiden	OSCC	sample_10	Moran's I	0.0373643	7
Leiden	OSCC	sample_11	Moran's I	0.140266	7
Leiden	OSCC	sample_12	Moran's I	0.0984691	6
Leiden	OSCC	sample_1	scGCO	0.243198	6
Leiden	OSCC	sample_2	scGCO	0.203019	4
Leiden	OSCC	sample_3	scGCO	0.220855	13
Leiden	OSCC	sample_4	scGCO	0.156359	4
Leiden	OSCC	sample_5	scGCO	0.103813	12
Leiden	OSCC	sample_6	scGCO	0.0611899	7
Leiden	OSCC	sample_7	scGCO	0.0710116	7
Leiden	OSCC	sample_8	scGCO	0.058379	10
Leiden	OSCC	sample_9	scGCO	0.0544622	3
Leiden	OSCC	sample_10	scGCO	0.0323182	12
Leiden	OSCC	sample_11	scGCO	0.128874	12
Leiden	OSCC	sample_12	scGCO	0.0970918	8
Leiden	OSCC	sample_1	SpaGCN	0.237425	8
Leiden	OSCC	sample_2	SpaGCN	0.168773	13
Leiden	OSCC	sample_3	SpaGCN	0.251158	5
Leiden	OSCC	sample_4	SpaGCN	0.15303	6
Leiden	OSCC	sample_5	SpaGCN	0.119806	4
Leiden	OSCC	sample_6	SpaGCN	0.061218	6
Leiden	OSCC	sample_7	SpaGCN	0.084463	1
Leiden	OSCC	sample_8	SpaGCN	0.0747442	5
Leiden	OSCC	sample_9	SpaGCN	0.0479132	6
Leiden	OSCC	sample_10	SpaGCN	0.0370263	9
Leiden	OSCC	sample_11	SpaGCN	0.132989	11
Leiden	OSCC	sample_12	SpaGCN	0.120027	1
Leiden	OSCC	sample_1	SpaGFT	0.23581	10
Leiden	OSCC	sample_2	SpaGFT	0.170758	12
Leiden	OSCC	sample_3	SpaGFT	0.23657	12
Leiden	OSCC	sample_4	SpaGFT	0.15664	3
Leiden	OSCC	sample_5	SpaGFT	0.106351	11
Leiden	OSCC	sample_6	SpaGFT	0.0634077	4
Leiden	OSCC	sample_7	SpaGFT	0.0816177	3
Leiden	OSCC	sample_8	SpaGFT	0.0781989	3
Leiden	OSCC	sample_9	SpaGFT	0.0462999	7
Leiden	OSCC	sample_10	SpaGFT	0.0408095	6
Leiden	OSCC	sample_11	SpaGFT	0.136706	9
Leiden	OSCC	sample_12	SpaGFT	0.0947036	10
Leiden	OSCC	sample_1	Sepal	0.176579	14
Leiden	OSCC	sample_2	Sepal	0.161172	14
Leiden	OSCC	sample_3	Sepal	0.169565	14
Leiden	OSCC	sample_4	Sepal	0.128342	13
Leiden	OSCC	sample_5	Sepal	0.0750491	14
Leiden	OSCC	sample_6	Sepal	0.0191415	15
Leiden	OSCC	sample_7	Sepal	0.0408513	14
Leiden	OSCC	sample_8	Sepal	0.00823615	15
Leiden	OSCC	sample_9	Sepal	0.0564124	2
Leiden	OSCC	sample_10	Sepal	0.0423706	4
Leiden	OSCC	sample_11	Sepal	0.111002	14
Leiden	OSCC	sample_12	Sepal	0.0462416	15
Leiden	OSCC	sample_1	HVG	0.239897	7
Leiden	OSCC	sample_2	HVG	0.217162	2
Leiden	OSCC	sample_3	HVG	0.239796	11
Leiden	OSCC	sample_4	HVG	0.142805	9
Leiden	OSCC	sample_5	HVG	0.108323	9
Leiden	OSCC	sample_6	HVG	0.0441657	13
Leiden	OSCC	sample_7	HVG	0.0733858	5
Leiden	OSCC	sample_8	HVG	0.0578804	11
Leiden	OSCC	sample_9	HVG	0.0377518	11
Leiden	OSCC	sample_10	HVG	0.032513	11
Leiden	OSCC	sample_11	HVG	0.147048	3
Leiden	OSCC	sample_12	HVG	0.0733172	14
Leiden	OSCC	sample_1	BOOST-GP	0.209695	13
Leiden	OSCC	sample_2	BOOST-GP	0.260591	1
Leiden	OSCC	sample_3	BOOST-GP	0.296749	1
Leiden	OSCC	sample_4	BOOST-GP	0.13763	11
Leiden	OSCC	sample_5	BOOST-GP	0.143148	1
Leiden	OSCC	sample_6	BOOST-GP	0.0405121	14
Leiden	OSCC	sample_7	BOOST-GP	0.0608397	11
Leiden	OSCC	sample_8	BOOST-GP	0.0558347	12
Leiden	OSCC	sample_9	BOOST-GP	0.0166288	15
Leiden	OSCC	sample_10	BOOST-GP	0.0614345	1
Leiden	OSCC	sample_11	BOOST-GP	0.177453	1
Leiden	OSCC	sample_12	BOOST-GP	0.103618	4
Leiden	OSCC	sample_1	GPcounts	0.245186	5
Leiden	OSCC	sample_2	GPcounts	0.176504	7
Leiden	OSCC	sample_3	GPcounts	0.248156	7
Leiden	OSCC	sample_4	GPcounts	0.148956	7
Leiden	OSCC	sample_5	GPcounts	0.124511	2
Leiden	OSCC	sample_6	GPcounts	0.0659669	2
Leiden	OSCC	sample_7	GPcounts	0.0608432	10
Leiden	OSCC	sample_8	GPcounts	0.0853398	2
Leiden	OSCC	sample_9	GPcounts	0.048634	5
Leiden	OSCC	sample_10	GPcounts	0.0370354	8
Leiden	OSCC	sample_11	GPcounts	0.141872	4
Leiden	OSCC	sample_12	GPcounts	0.096928	9
BayesSpace	OSCC	sample_1	nnSVG	0.250988	9
BayesSpace	OSCC	sample_2	nnSVG	0.37469	1
BayesSpace	OSCC	sample_3	nnSVG	0.342084	3
BayesSpace	OSCC	sample_4	nnSVG	0.158464	12
BayesSpace	OSCC	sample_5	nnSVG	0.132473	9
BayesSpace	OSCC	sample_6	nnSVG	0.0664261	1
BayesSpace	OSCC	sample_7	nnSVG	0.0594605	10
BayesSpace	OSCC	sample_8	nnSVG	0.157106	1
BayesSpace	OSCC	sample_9	nnSVG	0.112557	8
BayesSpace	OSCC	sample_10	nnSVG	0.133156	3
BayesSpace	OSCC	sample_11	nnSVG	0.226283	4
BayesSpace	OSCC	sample_12	nnSVG	0.149844	8
BayesSpace	OSCC	sample_1	Spanve	0.332386	1
BayesSpace	OSCC	sample_2	Spanve	0.367381	3
BayesSpace	OSCC	sample_3	Spanve	0.334512	5
BayesSpace	OSCC	sample_4	Spanve	0.158738	11
BayesSpace	OSCC	sample_5	Spanve	0.234809	3
BayesSpace	OSCC	sample_6	Spanve	0.0649257	3
BayesSpace	OSCC	sample_7	Spanve	0.055041	13
BayesSpace	OSCC	sample_8	Spanve	0.151759	7
BayesSpace	OSCC	sample_9	Spanve	0.118626	6
BayesSpace	OSCC	sample_10	Spanve	0.128884	7
BayesSpace	OSCC	sample_11	Spanve	0.0977481	14
BayesSpace	OSCC	sample_12	Spanve	0.152677	6
BayesSpace	OSCC	sample_1	SPARK-X	0.291532	5
BayesSpace	OSCC	sample_2	SPARK-X	0.355044	9
BayesSpace	OSCC	sample_3	SPARK-X	0.312975	8
BayesSpace	OSCC	sample_4	SPARK-X	0.169703	2
BayesSpace	OSCC	sample_5	SPARK-X	0.244507	2
BayesSpace	OSCC	sample_6	SPARK-X	0.0648025	4
BayesSpace	OSCC	sample_7	SPARK-X	0.172914	1
BayesSpace	OSCC	sample_8	SPARK-X	0.155485	3
BayesSpace	OSCC	sample_9	SPARK-X	0.11368	7
BayesSpace	OSCC	sample_10	SPARK-X	0.144209	1
BayesSpace	OSCC	sample_11	SPARK-X	0.230772	2
BayesSpace	OSCC	sample_12	SPARK-X	0.14501	12
BayesSpace	OSCC	sample_1	SPARK	0.296397	3
BayesSpace	OSCC	sample_2	SPARK	0.362238	6
BayesSpace	OSCC	sample_3	SPARK	0.300068	10
BayesSpace	OSCC	sample_4	SPARK	0.164614	3
BayesSpace	OSCC	sample_5	SPARK	0.132399	10
BayesSpace	OSCC	sample_6	SPARK	0.0621978	8
BayesSpace	OSCC	sample_7	SPARK	0.0615073	8
BayesSpace	OSCC	sample_8	SPARK	0.15645	2
BayesSpace	OSCC	sample_9	SPARK	0.149417	4
BayesSpace	OSCC	sample_10	SPARK	0.131345	5
BayesSpace	OSCC	sample_11	SPARK	0.220908	7
BayesSpace	OSCC	sample_12	SPARK	0.147996	9
BayesSpace	OSCC	sample_1	SpatialDE2	0.294319	4
BayesSpace	OSCC	sample_2	SpatialDE2	0.36542	5
BayesSpace	OSCC	sample_3	SpatialDE2	0.310509	9
BayesSpace	OSCC	sample_4	SpatialDE2	0.160728	7
BayesSpace	OSCC	sample_5	SpatialDE2	0.131265	11
BayesSpace	OSCC	sample_6	SpatialDE2	0.0657688	2
BayesSpace	OSCC	sample_7	SpatialDE2	0.155205	2
BayesSpace	OSCC	sample_8	SpatialDE2	0.153797	6
BayesSpace	OSCC	sample_9	SpatialDE2	0.179923	1
BayesSpace	OSCC	sample_10	SpatialDE2	0.143216	2
BayesSpace	OSCC	sample_11	SpatialDE2	0.2238	6
BayesSpace	OSCC	sample_12	SpatialDE2	0.147847	10
BayesSpace	OSCC	sample_1	SpatialDE	0.166805	15
BayesSpace	OSCC	sample_2	SpatialDE	0.358079	8
BayesSpace	OSCC	sample_3	SpatialDE	0.324482	7
BayesSpace	OSCC	sample_4	SpatialDE	0.159783	9
BayesSpace	OSCC	sample_5	SpatialDE	0.0866476	13
BayesSpace	OSCC	sample_6	SpatialDE	0.0322516	12
BayesSpace	OSCC	sample_7	SpatialDE	0.0532365	15
BayesSpace	OSCC	sample_8	SpatialDE	0.128067	12
BayesSpace	OSCC	sample_9	SpatialDE	0.091387	12
BayesSpace	OSCC	sample_10	SpatialDE	0.115888	11
BayesSpace	OSCC	sample_11	SpatialDE	0.208291	10
BayesSpace	OSCC	sample_12	SpatialDE	0.143599	13
BayesSpace	OSCC	sample_1	SOMDE	0.20258	13
BayesSpace	OSCC	sample_2	SOMDE	0.292927	13
BayesSpace	OSCC	sample_3	SOMDE	0.158517	15
BayesSpace	OSCC	sample_4	SOMDE	0.066891	15
BayesSpace	OSCC	sample_5	SOMDE	0.0833173	14
BayesSpace	OSCC	sample_6	SOMDE	0.0294637	13
BayesSpace	OSCC	sample_7	SOMDE	0.0597015	9
BayesSpace	OSCC	sample_8	SOMDE	0.1195	13
BayesSpace	OSCC	sample_9	SOMDE	0.0877968	13
BayesSpace	OSCC	sample_10	SOMDE	0.0289286	15
BayesSpace	OSCC	sample_11	SOMDE	0.133368	13
BayesSpace	OSCC	sample_12	SOMDE	0.173802	3
BayesSpace	OSCC	sample_1	Moran's I	0.299788	2
BayesSpace	OSCC	sample_2	Moran's I	0.372634	2
BayesSpace	OSCC	sample_3	Moran's I	0.381338	2
BayesSpace	OSCC	sample_4	Moran's I	0.162183	5
BayesSpace	OSCC	sample_5	Moran's I	0.134102	7
BayesSpace	OSCC	sample_6	Moran's I	0.0645993	6
BayesSpace	OSCC	sample_7	Moran's I	0.0544422	14
BayesSpace	OSCC	sample_8	Moran's I	0.154119	5
BayesSpace	OSCC	sample_9	Moran's I	0.154176	2
BayesSpace	OSCC	sample_10	Moran's I	0.132966	4
BayesSpace	OSCC	sample_11	Moran's I	0.219361	8
BayesSpace	OSCC	sample_12	Moran's I	0.156597	4
BayesSpace	OSCC	sample_1	scGCO	0.284116	7
BayesSpace	OSCC	sample_2	scGCO	0.35891	7
BayesSpace	OSCC	sample_3	scGCO	0.262707	11
BayesSpace	OSCC	sample_4	scGCO	0.159008	10
BayesSpace	OSCC	sample_5	scGCO	0.133706	8
BayesSpace	OSCC	sample_6	scGCO	0.0503053	9
BayesSpace	OSCC	sample_7	scGCO	0.0588011	11
BayesSpace	OSCC	sample_8	scGCO	0.146849	10
BayesSpace	OSCC	sample_9	scGCO	0.109846	10
BayesSpace	OSCC	sample_10	scGCO	0.124504	10
BayesSpace	OSCC	sample_11	scGCO	0.21537	9
BayesSpace	OSCC	sample_12	scGCO	0.215489	2
BayesSpace	OSCC	sample_1	SpaGCN	0.291217	6
BayesSpace	OSCC	sample_2	SpaGCN	0.292141	14
BayesSpace	OSCC	sample_3	SpaGCN	0.335335	4
BayesSpace	OSCC	sample_4	SpaGCN	0.161125	6
BayesSpace	OSCC	sample_5	SpaGCN	0.129236	12
BayesSpace	OSCC	sample_6	SpaGCN	0.00942059	14
BayesSpace	OSCC	sample_7	SpaGCN	0.149267	4
BayesSpace	OSCC	sample_8	SpaGCN	0.148753	8
BayesSpace	OSCC	sample_9	SpaGCN	0.0945651	11
BayesSpace	OSCC	sample_10	SpaGCN	0.125244	9
BayesSpace	OSCC	sample_11	SpaGCN	0.196544	11
BayesSpace	OSCC	sample_12	SpaGCN	0.223326	1
BayesSpace	OSCC	sample_1	SpaGFT	0.279018	8
BayesSpace	OSCC	sample_2	SpaGFT	0.366561	4
BayesSpace	OSCC	sample_3	SpaGFT	0.326204	6
BayesSpace	OSCC	sample_4	SpaGFT	0.162532	4
BayesSpace	OSCC	sample_5	SpaGFT	0.248781	1
BayesSpace	OSCC	sample_6	SpaGFT	0.0647365	5
BayesSpace	OSCC	sample_7	SpaGFT	0.0574704	12
BayesSpace	OSCC	sample_8	SpaGFT	0.155259	4
BayesSpace	OSCC	sample_9	SpaGFT	0.153323	3
BayesSpace	OSCC	sample_10	SpaGFT	0.131034	6
BayesSpace	OSCC	sample_11	SpaGFT	0.226252	5
BayesSpace	OSCC	sample_12	SpaGFT	0.150462	7
BayesSpace	OSCC	sample_1	Sepal	0.179702	14
BayesSpace	OSCC	sample_2	Sepal	0.133542	15
BayesSpace	OSCC	sample_3	Sepal	0.169649	14
BayesSpace	OSCC	sample_4	Sepal	0.120632	14
BayesSpace	OSCC	sample_5	Sepal	0.0687085	15
BayesSpace	OSCC	sample_6	Sepal	0.0449159	10
BayesSpace	OSCC	sample_7	Sepal	0.097436	5
BayesSpace	OSCC	sample_8	Sepal	0.062017	15
BayesSpace	OSCC	sample_9	Sepal	0.0300686	15
BayesSpace	OSCC	sample_10	Sepal	0.114193	12
BayesSpace	OSCC	sample_11	Sepal	0.16669	12
BayesSpace	OSCC	sample_12	Sepal	0.103839	15
BayesSpace	OSCC	sample_1	HVG	0.249248	10
BayesSpace	OSCC	sample_2	HVG	0.307338	11
BayesSpace	OSCC	sample_3	HVG	0.391991	1
BayesSpace	OSCC	sample_4	HVG	0.146926	13
BayesSpace	OSCC	sample_5	HVG	0.23144	4
BayesSpace	OSCC	sample_6	HVG	0.00737905	15
BayesSpace	OSCC	sample_7	HVG	0.152715	3
BayesSpace	OSCC	sample_8	HVG	0.145949	11
BayesSpace	OSCC	sample_9	HVG	0.112381	9
BayesSpace	OSCC	sample_10	HVG	0.12817	8
BayesSpace	OSCC	sample_11	HVG	0.0955557	15
BayesSpace	OSCC	sample_12	HVG	0.126985	14
BayesSpace	OSCC	sample_1	BOOST-GP	0.241484	12
BayesSpace	OSCC	sample_2	BOOST-GP	0.301378	12
BayesSpace	OSCC	sample_3	BOOST-GP	0.25848	12
BayesSpace	OSCC	sample_4	BOOST-GP	0.159892	8
BayesSpace	OSCC	sample_5	BOOST-GP	0.207694	6
BayesSpace	OSCC	sample_6	BOOST-GP	0.0391338	11
BayesSpace	OSCC	sample_7	BOOST-GP	0.0868753	6
BayesSpace	OSCC	sample_8	BOOST-GP	0.107359	14
BayesSpace	OSCC	sample_9	BOOST-GP	0.0705819	14
BayesSpace	OSCC	sample_10	BOOST-GP	0.0938518	14
BayesSpace	OSCC	sample_11	BOOST-GP	0.304475	1
BayesSpace	OSCC	sample_12	BOOST-GP	0.155063	5
BayesSpace	OSCC	sample_1	GPcounts	0.24604	11
BayesSpace	OSCC	sample_2	GPcounts	0.348886	10
BayesSpace	OSCC	sample_3	GPcounts	0.256104	13
BayesSpace	OSCC	sample_4	GPcounts	0.179293	1
BayesSpace	OSCC	sample_5	GPcounts	0.223764	5
BayesSpace	OSCC	sample_6	GPcounts	0.0622566	7
BayesSpace	OSCC	sample_7	GPcounts	0.0624613	7
BayesSpace	OSCC	sample_8	GPcounts	0.147326	9
BayesSpace	OSCC	sample_9	GPcounts	0.119514	5
BayesSpace	OSCC	sample_10	GPcounts	0.11414	13
BayesSpace	OSCC	sample_11	GPcounts	0.22714	3
BayesSpace	OSCC	sample_12	GPcounts	0.145593	11
Banksy	OSCC	sample_1	nnSVG	0.363134	2
Banksy	OSCC	sample_2	nnSVG	0.175183	7
Banksy	OSCC	sample_3	nnSVG	0.26175	11
Banksy	OSCC	sample_4	nnSVG	0.156095	8
Banksy	OSCC	sample_5	nnSVG	0.176391	3
Banksy	OSCC	sample_6	nnSVG	0.0978425	7
Banksy	OSCC	sample_7	nnSVG	0.0475415	11
Banksy	OSCC	sample_8	nnSVG	0.0548081	9
Banksy	OSCC	sample_9	nnSVG	0.0266672	15
Banksy	OSCC	sample_10	nnSVG	0.064455	8
Banksy	OSCC	sample_11	nnSVG	0.174922	5
Banksy	OSCC	sample_12	nnSVG	0.108274	6
Banksy	OSCC	sample_1	Spanve	0.346108	6
Banksy	OSCC	sample_2	Spanve	0.159797	12
Banksy	OSCC	sample_3	Spanve	0.299545	4
Banksy	OSCC	sample_4	Spanve	0.153968	10
Banksy	OSCC	sample_5	Spanve	0.203664	1
Banksy	OSCC	sample_6	Spanve	0.101801	3
Banksy	OSCC	sample_7	Spanve	0.0456092	12
Banksy	OSCC	sample_8	Spanve	0.0658554	3
Banksy	OSCC	sample_9	Spanve	0.0606882	6
Banksy	OSCC	sample_10	Spanve	0.0660276	6
Banksy	OSCC	sample_11	Spanve	0.156632	12
Banksy	OSCC	sample_12	Spanve	0.0901761	11
Banksy	OSCC	sample_1	SPARK-X	0.334238	10
Banksy	OSCC	sample_2	SPARK-X	0.190066	3
Banksy	OSCC	sample_3	SPARK-X	0.226494	14
Banksy	OSCC	sample_4	SPARK-X	0.133999	14
Banksy	OSCC	sample_5	SPARK-X	0.170561	4
Banksy	OSCC	sample_6	SPARK-X	0.0883704	13
Banksy	OSCC	sample_7	SPARK-X	0.0674286	5
Banksy	OSCC	sample_8	SPARK-X	0.0538884	12
Banksy	OSCC	sample_9	SPARK-X	0.0569796	8
Banksy	OSCC	sample_10	SPARK-X	0.056674	12
Banksy	OSCC	sample_11	SPARK-X	0.157909	11
Banksy	OSCC	sample_12	SPARK-X	0.0889515	12
Banksy	OSCC	sample_1	SPARK	0.359135	3
Banksy	OSCC	sample_2	SPARK	0.20888	1
Banksy	OSCC	sample_3	SPARK	0.265523	10
Banksy	OSCC	sample_4	SPARK	0.169677	3
Banksy	OSCC	sample_5	SPARK	0.166917	6
Banksy	OSCC	sample_6	SPARK	0.104401	2
Banksy	OSCC	sample_7	SPARK	0.0552334	8
Banksy	OSCC	sample_8	SPARK	0.0606492	4
Banksy	OSCC	sample_9	SPARK	0.0291877	13
Banksy	OSCC	sample_10	SPARK	0.060685	9
Banksy	OSCC	sample_11	SPARK	0.157991	10
Banksy	OSCC	sample_12	SPARK	0.122627	1
Banksy	OSCC	sample_1	SpatialDE2	0.353217	4
Banksy	OSCC	sample_2	SpatialDE2	0.173413	8
Banksy	OSCC	sample_3	SpatialDE2	0.241325	13
Banksy	OSCC	sample_4	SpatialDE2	0.148691	12
Banksy	OSCC	sample_5	SpatialDE2	0.150599	15
Banksy	OSCC	sample_6	SpatialDE2	0.0960085	8
Banksy	OSCC	sample_7	SpatialDE2	0.0581525	6
Banksy	OSCC	sample_8	SpatialDE2	0.0393384	14
Banksy	OSCC	sample_9	SpatialDE2	0.0286395	14
Banksy	OSCC	sample_10	SpatialDE2	0.0648128	7
Banksy	OSCC	sample_11	SpatialDE2	0.172069	8
Banksy	OSCC	sample_12	SpatialDE2	0.095313	9
Banksy	OSCC	sample_1	SpatialDE	0.320796	13
Banksy	OSCC	sample_2	SpatialDE	0.159365	13
Banksy	OSCC	sample_3	SpatialDE	0.259153	12
Banksy	OSCC	sample_4	SpatialDE	0.167418	5
Banksy	OSCC	sample_5	SpatialDE	0.165903	10
Banksy	OSCC	sample_6	SpatialDE	0.0980258	6
Banksy	OSCC	sample_7	SpatialDE	0.0708443	4
Banksy	OSCC	sample_8	SpatialDE	0.0596954	5
Banksy	OSCC	sample_9	SpatialDE	0.0294321	12
Banksy	OSCC	sample_10	SpatialDE	0.066946	5
Banksy	OSCC	sample_11	SpatialDE	0.15913	9
Banksy	OSCC	sample_12	SpatialDE	0.109073	5
Banksy	OSCC	sample_1	SOMDE	0.330156	11
Banksy	OSCC	sample_2	SOMDE	0.186277	5
Banksy	OSCC	sample_3	SOMDE	0.26785	8
Banksy	OSCC	sample_4	SOMDE	0.140998	13
Banksy	OSCC	sample_5	SOMDE	0.152883	14
Banksy	OSCC	sample_6	SOMDE	0.0983373	5
Banksy	OSCC	sample_7	SOMDE	0.0529244	9
Banksy	OSCC	sample_8	SOMDE	0.0677128	2
Banksy	OSCC	sample_9	SOMDE	0.0713014	2
Banksy	OSCC	sample_10	SOMDE	0.0925289	1
Banksy	OSCC	sample_11	SOMDE	0.222964	1
Banksy	OSCC	sample_12	SOMDE	0.0784727	13
Banksy	OSCC	sample_1	Moran's I	0.337901	7
Banksy	OSCC	sample_2	Moran's I	0.165368	10
Banksy	OSCC	sample_3	Moran's I	0.287897	7
Banksy	OSCC	sample_4	Moran's I	0.183349	1
Banksy	OSCC	sample_5	Moran's I	0.170187	5
Banksy	OSCC	sample_6	Moran's I	0.0927572	10
Banksy	OSCC	sample_7	Moran's I	0.0478548	10
Banksy	OSCC	sample_8	Moran's I	0.0544686	11
Banksy	OSCC	sample_9	Moran's I	0.0601718	7
Banksy	OSCC	sample_10	Moran's I	0.0689816	4
Banksy	OSCC	sample_11	Moran's I	0.174858	6
Banksy	OSCC	sample_12	Moran's I	0.119216	2
Banksy	OSCC	sample_1	scGCO	0.336985	8
Banksy	OSCC	sample_2	scGCO	0.158078	15
Banksy	OSCC	sample_3	scGCO	0.297272	5
Banksy	OSCC	sample_4	scGCO	0.180617	2
Banksy	OSCC	sample_5	scGCO	0.166623	7
Banksy	OSCC	sample_6	scGCO	0.108226	1
Banksy	OSCC	sample_7	scGCO	0.0557123	7
Banksy	OSCC	sample_8	scGCO	0.0581828	6
Banksy	OSCC	sample_9	scGCO	0.0612	5
Banksy	OSCC	sample_10	scGCO	0.0593191	10
Banksy	OSCC	sample_11	scGCO	0.152343	14
Banksy	OSCC	sample_12	scGCO	0.0933418	10
Banksy	OSCC	sample_1	SpaGCN	0.326508	12
Banksy	OSCC	sample_2	SpaGCN	0.171466	9
Banksy	OSCC	sample_3	SpaGCN	0.288237	6
Banksy	OSCC	sample_4	SpaGCN	0.168424	4
Banksy	OSCC	sample_5	SpaGCN	0.166281	8
Banksy	OSCC	sample_6	SpaGCN	0.0818219	14
Banksy	OSCC	sample_7	SpaGCN	0.032211	15
Banksy	OSCC	sample_8	SpaGCN	0.0574264	7
Banksy	OSCC	sample_9	SpaGCN	0.0635048	4
Banksy	OSCC	sample_10	SpaGCN	0.0742132	2
Banksy	OSCC	sample_11	SpaGCN	0.184871	2
Banksy	OSCC	sample_12	SpaGCN	0.07819	14
Banksy	OSCC	sample_1	SpaGFT	0.303664	15
Banksy	OSCC	sample_2	SpaGFT	0.159062	14
Banksy	OSCC	sample_3	SpaGFT	0.26642	9
Banksy	OSCC	sample_4	SpaGFT	0.156353	7
Banksy	OSCC	sample_5	SpaGFT	0.165874	11
Banksy	OSCC	sample_6	SpaGFT	0.0893182	12
Banksy	OSCC	sample_7	SpaGFT	0.0335059	14
Banksy	OSCC	sample_8	SpaGFT	0.0487952	13
Banksy	OSCC	sample_9	SpaGFT	0.0332457	11
Banksy	OSCC	sample_10	SpaGFT	0.0727656	3
Banksy	OSCC	sample_11	SpaGFT	0.155898	13
Banksy	OSCC	sample_12	SpaGFT	0.114468	4
Banksy	OSCC	sample_1	Sepal	0.309224	14
Banksy	OSCC	sample_2	Sepal	0.188042	4
Banksy	OSCC	sample_3	Sepal	0.181747	15
Banksy	OSCC	sample_4	Sepal	0.152955	11
Banksy	OSCC	sample_5	Sepal	0.161614	12
Banksy	OSCC	sample_6	Sepal	0.0701304	15
Banksy	OSCC	sample_7	Sepal	0.0901219	1
Banksy	OSCC	sample_8	Sepal	0.0545735	10
Banksy	OSCC	sample_9	Sepal	0.0689472	3
Banksy	OSCC	sample_10	Sepal	0.0465531	14
Banksy	OSCC	sample_11	Sepal	0.142157	15
Banksy	OSCC	sample_12	Sepal	0.0735369	15
Banksy	OSCC	sample_1	HVG	0.336264	9
Banksy	OSCC	sample_2	HVG	0.206518	2
Banksy	OSCC	sample_3	HVG	0.313795	1
Banksy	OSCC	sample_4	HVG	0.166686	6
Banksy	OSCC	sample_5	HVG	0.16136	13
Banksy	OSCC	sample_6	HVG	0.0929941	9
Banksy	OSCC	sample_7	HVG	0.0755573	3
Banksy	OSCC	sample_8	HVG	0.0560865	8
Banksy	OSCC	sample_9	HVG	0.0476952	9
Banksy	OSCC	sample_10	HVG	0.0532585	13
Banksy	OSCC	sample_11	HVG	0.174718	7
Banksy	OSCC	sample_12	HVG	0.0994899	8
Banksy	OSCC	sample_1	BOOST-GP	0.387564	1
Banksy	OSCC	sample_2	BOOST-GP	0.184668	6
Banksy	OSCC	sample_3	BOOST-GP	0.301475	3
Banksy	OSCC	sample_4	BOOST-GP	0.133247	15
Banksy	OSCC	sample_5	BOOST-GP	0.182545	2
Banksy	OSCC	sample_6	BOOST-GP	0.0904859	11
Banksy	OSCC	sample_7	BOOST-GP	0.0841426	2
Banksy	OSCC	sample_8	BOOST-GP	0.0971466	1
Banksy	OSCC	sample_9	BOOST-GP	0.0777537	1
Banksy	OSCC	sample_10	BOOST-GP	0.0567744	11
Banksy	OSCC	sample_11	BOOST-GP	0.18226	4
Banksy	OSCC	sample_12	BOOST-GP	0.102524	7
Banksy	OSCC	sample_1	GPcounts	0.347572	5
Banksy	OSCC	sample_2	GPcounts	0.162013	11
Banksy	OSCC	sample_3	GPcounts	0.306253	2
Banksy	OSCC	sample_4	GPcounts	0.154762	9
Banksy	OSCC	sample_5	GPcounts	0.166122	9
Banksy	OSCC	sample_6	GPcounts	0.101393	4
Banksy	OSCC	sample_7	GPcounts	0.040645	13
Banksy	OSCC	sample_8	GPcounts	0.0388935	15
Banksy	OSCC	sample_9	GPcounts	0.0342314	10
Banksy	OSCC	sample_10	GPcounts	0.0447337	15
Banksy	OSCC	sample_11	GPcounts	0.182902	3
Banksy	OSCC	sample_12	GPcounts	0.114546	3

## Sheet: Table S5
Table S5: Evaluation results of spatial ATAC-seq
CHAOS	dataset	method
0.105008	E12_5_rep1	nnSVG
0.105325	E13_5_rep2	nnSVG
0.113343	E15_5_rep1	nnSVG
0.108157	E12_5_rep1	Spanve
0.101293	E13_5_rep2	Spanve
0.12783	E15_5_rep1	Spanve
0.105072	E12_5_rep1	SPARK-X
0.105051	E13_5_rep2	SPARK-X
0.121832	E15_5_rep1	SPARK-X
0.103454	E12_5_rep1	SpatialDE
0.105441	E13_5_rep2	SpatialDE
0.109272	E15_5_rep1	SpatialDE
0.104418	E12_5_rep1	SOMDE
0.101513	E13_5_rep2	SOMDE
0.125772	E15_5_rep1	SOMDE
0.105796	E12_5_rep1	Moran's I
0.0967532	E13_5_rep2	Moran's I
0.121438	E15_5_rep1	Moran's I
0.0989683	E12_5_rep1	scGCO
0.1059	E13_5_rep2	scGCO
0.132907	E15_5_rep1	scGCO
0.101934	E12_5_rep1	SpaGCN
0.0994274	E13_5_rep2	SpaGCN
0.122981	E15_5_rep1	SpaGCN
0.101645	E12_5_rep1	SpaGFT
0.104136	E13_5_rep2	SpaGFT
0.124511	E15_5_rep1	SpaGFT
0.106503	E12_5_rep1	Sepal
0.112667	E13_5_rep2	Sepal
0.125179	E15_5_rep1	Sepal
0.100334	E12_5_rep1	SpatialDE2
0.099699	E13_5_rep2	SpatialDE2
0.112163	E15_5_rep1	SpatialDE2
0.0985898	E12_5_rep1	All peaks
0.101017	E13_5_rep2	All peaks
0.116826	E15_5_rep1	All peaks
